# Supplementary material for: Comparison of three data mining models for prediction of advanced schistosomiasis prognosis in the Hubei province
Source: PLoS Negl Trop Dis. 2018 Feb 15;12(2):e0006262. doi: 10.1371/journal.pntd.0006262 (PMC5831639; doi:10.1371/journal.pntd.0006262)
Supplement: S1 Table — (XLS) [file pntd.0006262.s001.xls]

## Sheet: 表1-数据库汇总
Number	Occupation	Anuual Income	STATURE	AVOIRDUPOIS	Viability	Nourishment	Diagnostic Evidence1	Diagnostic Evidence2	Prior treatment	History of splenectomy	History of ascites	Other disease	The extent of ascites	Clinical classification	Type of treating patients	Means of treatment	Cost of treatment	Outcome
1	1	35000	165	55	1	2	1	2	1	1	0	0		2	3	1	3145.73	2
2	1	40000	165	56	1	2	3	2	1	1	1	2		1	1	2,3	5986.57	1
3	1	8000	165	42	1	2	2	1	1	1	1	0		2	1	1	6428.62	2
4	1	22000	167	67	1	2	3	1	1	0	1	1		2	1	1	5325.94	2
5	1	6000	150	55	1	3	2	1	0	0	1	0		2	2	1	6216.67	2
6	1	20000	170	60	1	2	1	1	1	0	1	0		2	1	1	7682.94	2
7	1	10000	168	56	1	2	4	1	1	0	1	0		2	1	2	5324.8	2
8	1	0	165	55	1	2	1	1	1	1	1	2		2	1	1	12118.2	2
9	1		172	79	1	2	3	1	1	0	1	1		2	1	1	11201.3	2
10	1	12000	171	70	1	2	3	1	1	1	1	2		2	1	2,3	5976.16	2
11	1	2000	174	56	1	2	1	1	0	0	1	1	1	2	2	1	3995.71	2
12	1	1000	172	71.5	1	2	1	1	1	0	1	0		2	1	1	4994.1	2
13	1	35000	169	60	1	2	1	1	1	0	1	0	2	2	1	1	4811.75	2
14	1	26000	168	62	1	2	1	1	1	0	1	0		2	1	1	6090.91	2
15	1	4000	168	63	1	2	1	1	1	0	1	0	0	2	1	1	4692.16	2
16	1	2000	160	60	1	2	2	1	1	0	1	0		2	1	1	16301.9	2
17	1			61	1	2	1	2	1	1	1	0		2	1	1	5918.8	2
18	1	80000	172	70	1	2	2	1	1	0	1	0		2	1	1	6475.76	2
19	1	21000	168	67	1	2	3	1	1	0	1	1		2	1	1	6510.8	2
20	1	12000	165	58	1	2	1	1	1	1	1	2		2	1	2	5083.3	2
21	1	0	170	63	1	2	1	1	1	0	1	2	1	2	2	1	5112.4	2
22	1	8000	166	64	1	2	2	1	1	0	1	0		2	1	1	10796.9	2
23	1			45	1	2	1	1	1	0	1	0		2	1	1	15265	2
24	12	7000	168	56	1	2	3	2	1	1	1	0		2	1	1	6283	2
25	1	10000	165	109	1	2	3	2	1	1	1	2	0	2	1	1	8698.92	2
26	1	2100	156	57	1	2	2	1	1	0	0	0		2	2	1	6271.64	2
27	1	5000	165	60	1	2	4	1	1	1	1	0		2	1	1	5981.58	2
28	1	30000	165	55	1	2	2	2	1	1	1	0		1	1	1	5290.07	2
29	1	10000	156	97	1	2	3	1	1	0	1	6	0	2	1	1	4955.74	2
30	1	5000	167	80	1	1	2	1	1	0	1	0		2	1	1	5199.86	2
31	1	7000	172	58	1	1	4	1	1	0	1	0		2	1	1	5455.04	2
32	1	15000	175	70	1	2	3	1	1	0	1	0		2	1	2,3	5585.85	2
33	1	4000	170	60	1	2	4	1	1	0	1	0		2	1	1	5727.32	2
34	1	19000	167	62	1	1	1	1	1	0	1	0		2	1	1	6368.3	2
35	1	30000	170	72	1	2	1	1	1	0	1	0		2	1	1	7977.5	2
36	1	0	156	42	1	2	1	1	1	1	1	1+2		2	1	1	5008.5	2
37	1	10000	165	50	1	2	3	1	1	0	1	0		2	1	1	7768.5	2
38	1	5000	178	65	1	2	2	2	1	1	1	2		1	1	1	4998.2	2
39	1	10000	175	55	1	1	1	1	1	0	1	0		2	1	1	6127.19	5
40	1		150	55	1	2	2	1	1	0	1	0		2	1	1	4986.88	2
41	1	9200	166	60	1	2	3	1	1	0	1	5		2	1	1	6809.2	2
42	1	10000	154	92	1	2	3	1	1	1	1	2	2	2	1	1	12691.2	2
43	1	30000	170	61	1	2	3	1	1	0	1	1		2	1	1,3	5974.11	2
44	1	25000	163	58	2	2	3	1	1	1	1	2		2	1	1	6248.3	2
45	1	2000	168	64	1	2	1	1	0	0	1	0		2	2	1	3987.7	2
46	1	18000	168	60	1	2	3	2	1	1	1	0		2	1	2,3	4993.83	2
47	1	2000	365	52	1	2	3	1	1	1	1	2		2	1	1,3	11871.2	2
48	1	18000	168	62	1	2	3	1	1	0	1	2		2	1	1,3	5996.88	2
49	1	22000	172	52	1	2	3	1	1	0	1	6		2	1	1,3	7994.94	2
50	2	0	170	78	1	2	1	1	1	0	1	2		2	1	1	10952.4	2
51	1	70000	165	65	1	2	1	2	1	1	1	0		2	1	1	6401.5	2
52	1	2000	170	76	1	2	1	1	1	0	1	2	0	2	1	1	5161.4	2
53	1	15000	162	65	1	2	2	2	1	0	1	2		1	1	1	7288	2
54	1	15000	167	108	1	2	3	1	1	1	1	2		2	2	1	5303.73	2
55	1	7000	173	64	1	1	2	1	1	1	1	0		2	1	1	5495.76	2
56	1	10000	170	58	1	2	1	1	1	0	1	0		2	1	1	6343	2
57	1	8500	171	65	1	2	3	1	1	0	1	1	0	2	1	1	6451.49	2
58	1		160	62	1	2	1	1	1	0	0	2		2	1	1	7655.18	2
59	1	20000	170	65	1	2	3	1	1	0	1	0		2	1	1,3	5999.87	2
60	1	8000	170	65	1	2	1	1	1	1	1	2		2	1	1	10425	2
61	1	6000	172	70	2	3	1	1	1	1	1	0		2	1	1	10411.4	2
62	8	8500	170	64	1	2	2	1	1	0	1	6	1	2	1	1	7678.8	2
63	1	20000	3	58	1	2	1	2	1	1	1	2		2	1	1	5132.4	2
64	1	20000	172	62	1	2	1	2	1	1	1	0		2	1	1	5999.9	2
65	1	6000	163	50	2	2	2	1	1	1	1	0		2	1	1	5503.44	2
66	1	11000	156	90	1	2	3	2	1	1	1	6	0	2	1	1	3767.6	2
67	1	10000	155	54	1	2	1	2	1	1	1	2		2	1	1	6386.3	2
68	1	3000	175	68	2	2	2	1	1	0	1	0		2	1	1	5040.5	2
69	1		160	55	1	2	1	1	0	1	1	0						2
70	1		168	75	1	2	2	1	1	0	1	1		2	1	1	4959	2
71	1	20000	160	58	1	2	1	2	1	1	1	2		2	1	1	7481.5	2
72	1	20000	174	65	1	2	3	1	1	0	1	4		2	1	1,3	5997.19	2
73	1	3200	160	58	1	2	1		1	0	1	0		2	1	1	5238.29	2
74	1	8000	165	56	1	2	3	1	1	1	1	0		2	1	2,3	5985.2	2
75	1		170	59	1	2	2	1	1	0	1	0		2	1	1	7026.3	2
76	7	5000	158	62	1	1	1	1	1	1	1	0		2	1	1	5499.03	2
77	1	3000	156	48	1	2	1	1	1	1	1	2		2	1	1	5612	2
78	1	2000	176	75	1	2	1	1	1	0	1	1		2	1	1	5453.75	2
79	1		70	55	1	2	2	1	0	1	1	0	1	2	1	1	4800.4	2
80	1	3000	168	60	1	2	1	1	1	0	1	0	1	2	1	1	22588.4	2
81	1	2000	155	37	1	3	1	1	1	0	1	0						2
82	1			40	1	2	1	2	1	1	1	0		2	1	1	7038.5	2
83	1	10000	155	55	1	1	1	1	1	0	1	0		2	1	1	5937.8	2
84	1			94	1	2	1	1	1	0	1	0		2	1	1	14837.6	2
85	1	10000	163	50	1	2	3	2	1	1	1	0		2	1	1,3	5982.76	2
86	1	8000	170	65	1	2	1	1	1	1	1	2		2	1	1	5981.47	2
87	1	10000	158	53	1	2	1	1	1	1	1	2		1	1	1	5248	2
88	1	30000	150	41	1	2	1	1	1	1	1	0		1	1	1	5264.4	2
89	1		160	62	1	2	1	2	1	1	1	0	1	2	1	1	6014	2
90	1	15000	172	65	1	2	1	1	1	0	1	0		2	1	2	6293.8	2
91	1	10000	172	55	1	2	3	1	1	0	1	0		2	1	2	5551.08	2
92	1	7500	173	65	1	2	1	1	1	0	1	2		2	1	1	5532.72	2
93	1	10000	155	100	1	2	3	1	1	0	1	6		2	2	1	4505	2
94	1		158	30	1	2	2	1	1	0	1	2		1	1	1	5480.57	2
95	1			51	1	2	2	1	1	0	1	2		2	1	1	18305.1	2
96	1		162	52.5	1	2	1	1	0	0	0	2		2	1	1	9628.29	2
97	1	50000	160	58	1	2	3	1	1	1	1	0	1	2	2	2	2994.7	2
98	1	6000	162	62	1	2	1	1	1	0	1	6		2	1	13	6686.05	2
99	1	15000	163	55	1	2	3	1	1	1	1	2		2	1	1,3	5991.5	2
100	1	20000	160	55	1	1	3	2	1	1	1	2		2	1	1	4980.8	2
101	1	10000	157	93	1	2	3	2	1	1	1	2	0	2	1	1	5042.1	2
102	1	2000	161	55	1	2	1	1	1	0	1	1		2	1	1	5745.7
103	7	14000	165	55	1	2	3	1	1	1	1	2		2	1	2,3	5996.1	2
104	1	14000	160	53	1	2	3	2	1	1	1	0		2	1	2,3	4991.34	2
105	1	20000	150	60.5	1	1	3	1	1	0	1	0		2	3	1	5752.44	2
106	1		170	65	1	2	1	1	1	0	1	0		2	2	1	5837.8	2
107	1	100000	160	48	1	2	1	2	1	1	1	2		1	1	1	17782.6	2
108	1			64	1	2	1	2	1	1	1	0		1	1	1	10535.1	2
109	1	20000	160	69	1	1	1	1	1	1	1	0	3	2	1	1	5467	2
110	1		166	55	1	3	1	1	0	1	1	0		2	1	1	5200.7	2
111	1	10000	165	62	1	2	3	2	1	1	1	2		2	1	1,3	5998.73	2
112	1	7000	167	62	1	2	1	2	1	1	1	2		2	1	1	5061.3	2
113	1	9000	153	47	1	2	3	1	1	0	1	2		2	1	1,3	4992.13	2
114	1	30000	170	62	1	2	1	1	1	1	1	0	1	2	1	1	3235.5	2
115	1	5000	156	58	1	3	1	1	1	0	1	0	1	2	1	1	9014.65	2
116	1	18000	167	62	1	2	1	1	1	0	0	0		2	1	1	7464.8	2
117	1	11000	156	91	1	2	3	1	1	1	1	6	0	2	1	1	26075.5	2
118	1	2000	165	54	1	2	2	1	1	1	1	1		2	1	1	5070.9	2
119	1	10000	170	60	1	2	3	1	1	1	1	2	1	2	1	1	4398.72	2
120	1	10000	165	108	1	2	3	1	1	0	1	2	1	2	1	1	12972.8	2
121	1		105	60	1	2	1	2	1	1	1	2		2	1	1	5050	2
122	1	4000	165	53	1	2	3	1	1	0	1	0		2	1	1	7718	2
123	1		171	84	1	2	1	2	1	0	0	0		1	1	1	5775.41	2
124	1	30000	158	57	1	2	1	2	1	0	0	0		1	1	1	4720.69	2
125	1	2000	172	61.5	1	3	1	1	1	1	1	1		2	1	1	4936.9	2
126	1	4000	170	65	2	2	1	1	1	0	1	0		2	1	1	6392.79	2
127	1	18000	172	72	1	2	3	1	1	0	1	0		2	1	1	3998.1	2
128	2	10000	173	70	1	1	1	1	1	1	1	0		2	1	1	4999.86	2
129	1	10000	165	104	1	2	3	2	1	0	1	2		1	1	1	4528.73	2
130	1	3000	170	65	1	2	2	2	1	1	1	0		1	1	1	5811.35	2
131	1	1000	160	58	1	2	1	1	1	0	1	0		2	1	1	5982.7	2
132	1	10000	158	63	1	2	1	2	1	1	1	2+3+5		1	2	1	7136	2
133	1	8000	171	52	1	2	1	1	1	0	1	0	3	2	1	1	4994.94	2
134	1	20000	170	60	1	2	3	1	1	0	1	1		2	1	1	3912.3	2
135	1	1.5	168	62	1	2	1	1	1	0	1	0		2	1	1	5006.6	2
136	1	14000	160	55	1	1	1	1	1	0	1	0		2	1	1	6022.68	2
137	1	3000	165	95	1	2	1	1	1	1	1	1	2	2	1	13	7573.05	2
138	1	15000	167	56	1	2	3	1	1	1	1	0		2	1	1,3	5999.24	2
139	1	5000	170	60	1	2	3	1	1	0	1	6	1	2	1	1,3	5561.18	2
140	1	10000	160	55	1	2	1	1	1	0	1	0		2	1	1	6713.3	2
141	1	52000	157	48	1	2	3	2	1	0		2		2	1	1,3	14986.1	2
142	1		158	50	1	2	1	2	1	1	1	0		1	1	1	4722.2	2
143	1	10000	170	65	1	2	1	1	1	0	1	0		2	1	1	4326.9	2
144	1	7000	175	55	1	2	4	1	1	0	1	0		2	1	1	6485.58	2
145	1	20000	154	53	1	2	3	2	1	1	1	0		1	1	1,3	5980.49	2
146	1	10000	154	50	1	2	3	2	1	0	0	0		1	1	1,3	6029.28	2
147	1			58	1	2	1	2	1	1	1	0		1	1	1	4700.36	2
148	1	15000	162	51	1	2	2	2	1	1	1	0		2	1	1	5983.66	2
149	1		167	75.8	1	2	1	1	1	0	0	2		2	1	1	3449.51	2
150	1		167	65	1	2	2	1	1	0	1	0		2	2	1	4977.9	2
151	1	40000	172	72.5	1	1	1	2	1	0	1	0	2	1	1	1	5206.5	2
152	1		172	70	1	2			1	0	1	1		2	2	1	4934.81	2
153	1	30000	170	60	1	2	3	1	1	0	1	0		2	1	1,3	9968.03	2
154	1		162	73	1	2	2	1	1	0	1	0		2	1	1	5599.57	2
155	8		170	66	1	1	2	1	1	0	1	0		2	1	1	5997.1	2
156	1	7000	165	58	1	1	2	1	1	1	1	0		2	1	1	5560.45	2
157	1	5000	160	45	1	2	1	1	1	1	1	12		2	1	1	6942.99	2
158	1	10000	150	51	1	2	1	1	1	1	1	2		2	1	1	2902.47	2
159	1	20000	157	51	1	2	1	1	1	0	1	0		2	1	1	3937.9	2
160	1	3000	158	62	1	2	2	1	1	1	1	1		2	1	1	5403.7	2
161	1	20000	160	52	1	2	3	1	1	1	1	2		2	1	1	3999.19	2
162	1	20000	154	53	1	2	1	2	1	1	1	0		2	1	1	6556.2	2
163	1	20000	167	65	1	2	3	1	1	0	1	0		2	1	1,3	5999.7	2
164	1	20000	167	52	1	2	3	2	1	1	1	4		2	1	2,3	5984.05	2
165	1	40000	160	54	1	2	1	2	1	1	1	2		2	1	1	6202.5	2
166	1	28000	160	48	1	2	3	1	1	0	1	1		2	1	1,3	5983.66	4
167	1	8000	175	69	1	2	1	1	1	1	1	2+5		2	1	1	6236	2
168	1	5000	172	58	1	2	1	2	1	1	1	2		1	1	1	9073.4	2
169	1	10000	165	106	1	2	3	1	1	0	1	6	0	2	1	1	4288.21	2
170	1			60	1	2	2	2	1	0	1	0		2	1	1	12267.4	2
171	1		169	69	1	2	2	2	1	0	1	2		2	1	1	4977.36	2
172	1	2000	176	76	1	2	1	1	1	0	1	0		2	1	1	5642	2
173	1	5000	158	50	1	1	3	1	1	0	1	2		2	1	1	6249.39	2
174	1	4300	153	45	1	2	2	1	1	0	1	0		2	1	1	5983.38	2
175	1	30000	162	56	1	2	3	1	1	0	1	0		2	1	1,3	4954.26	2
176	1	2000	153	49	1	2	3	1	1	0	1	2		2	1	1,3	4999.31	2
177	5	15000	165	55	1	3	1	1	1	0	1	0	1	2	3	1		2
178	1			47	1	2	1	2	1	1	0	0		1	1	1	11011	2
179	1	10000	174	63	1	2	1	2	1	1	1	0		2	1	1	7733.3	2
180	1	1000	170	70	1	2	1	1	1	0	1	2		2	1	1	4995.7	2
181	1	40000	163	51	1	2	3	1	1	0	1	1+4		2	1	1,3	5993.23	2
182	1	3000	161	56	1	2	1	1	1	0	1	2		2	1	1	4949.8	2
183	1	11000	155	85	1	2	3	2	1	0	1	5	1	2	1	1		2
184	1	13500	161	50	1	1	3	1	1	1	1	6	0	2	1	1		2
185	1	3000	158	45	2	3	2	1	1	0	1	0	2	2	1	1	5437.06	5
186	1	10000	164	104	1	2	3	1	1	1	1	6		2	2	1	5119.13	2
187	1	13000	158	50	1	1	3	1	1	1	1	6	0	2	1	1		2
188	1	11000	166	105	1	2	3	2	1	0	1	2	1	1	1	1	10379.3	2
189	1	11000	172	82	1	1	1	1	1	1	1	0		2	1	1	7973.8	2
190	1	10000	165	105	1	2	3	1	1	1	1	2	0	2	1	1	4506.04	2
191	1	15000	169	68	1	1	3	1	1	0	1	6	0	2	1	1		2
192	1	15000	156	45	1	1	3	1	1	0	1	2		2	1	1	3899.35	2
193	1		162	60	1	2	2	1	1	0	1			2	1	1	5457	2
194	1		155	61	1	2	1	1	1	0	1	0		2	1	1	8461.5	2
195	1		160	45	1	2	1	2	1	1	0	0		2	1	1	5191.5	2
196	1			61	1	2	2	2	1	0	1	0		1	1	1	6684.35	2
197	1			53	1	2	1	1	1	0	1	0		2	1	1	12221.4	2
198	1			60	1	2	1	1	0	0	0	0		2	1	1	6435.3	2
199	1	20000	160	55	1	2	2	1	1	0	1	4		2	1	1	6176.64	2
200	1	2000	173	66	1	2	1	1	1	0	1	0		2	1	1	4986.1	2
201	1	10000	169	68	1	1	3	2	1	1	1	2		2	1	1	4372
202	1	12000	167	107	1	2	3	1	1	1	1	2	0	5	1	1	19638.8	2
203	1			56	1	2	1	1	1	1	1	0		2	1	1	5336.7	2
204	1	2000	160	50	1	2	2	1	1	0	1	6		2	1	1	4964.03	2
205	1	32000	162	56	1	2	3	1	1	0	1	6		2	1	1,3	11973.9	2
206	2	13000	171	64	1	2	3	1	1	1	1	0		2	1	1,3	4998.36	2
207	1		165	60	1	2	3	1	1	0	1						9998.89	2
208	1	18000	165	51	1	2	3	1	1	1	1	2		2	1	2,3	5998.89	2
209	1		155	50	1	2	2	2	1	1	1	0		1	1	1	12901.5	2
210	1	30000	158	52	1	2	3	1	1	0	1	0		2	1	1	5968.95	2
211	1	7000	169	55	2	3	2	1	1	0	1	0	0	2	1	1	5999.18	2
212	1	5000	168	56	1	2	2	1	1	1	1	0		2	1	1,3	8906.36	2
213	1	10000	156	90	1	2	3	1	1	1	1	6		2	1	1	4712.4	2
214	1	13000	155	40	1	2	1	1	1	1	1	2		2	1	1	3567.6	2
215	1	15000	158	60	1	2	2	2	1	1	1	2		2	1	1	5275.6	2
216	1			55	1	2	1	2	1	0	1	2		2	1	1	12164.2	2
217	1	30000	165	50	1	2	2	1	1	0	1	0	2	2	1	1	20675.5	2
218	1	1000	155	55	1	3	1	1	1	0	1	6	2	2	1	1	8065.28	2
219	1	20000	157	51	1	2	3	1	1	0	1	1		2	1	1,3	5995.2	2
220	1	7000	170	71	1	1	2	1	1	0	1	0	0	2	1	1	5491.85	2
221	1	4200	160	60	1	2	1	2	1	0	1	0		1	1	1	5958.74	2
222	1	6000	168	53	1	2	3	1	1	0	1	0		2	1	1	12578.5	2
223	1	5000	164	59	1	3	1	2	1	0	0	0		2	1	13	6521.62	2
224	1		171	67	1	2	1	1	1	0	0	2		2	1	1	6912.05	2
225	1		161	58	1	2	1	1	1	0	1	2	1	2	1	1	5666.6	2
226	1			65	1	2	1	2	1	1	1	2		2	1	1	5777.4	2
227	1	1万	170	70	1	2	2	1	1	1	1	0		2	2	1	4774.7	5
228	1	12000	153	52	1	1	2	2	1	1	0	2		2	2	1	4726.63	2
229	3	45000	1.72	63	1	1	3	1	1	0	1	5	1	2	1	1,3	7386.96	2
230	1	5000	170	62	1	1	2	1	1	1	1	0		2	1	1	5979.4	2
231	1	12000	167	58	1	2	3	1	1	1	1	0		2	1	2,3	5992.28	2
232	1	19000	165	62	1	2	3	1	1	0	1	0		2	1	1,3	5998.15	2
233	1	1500	154	58	1	1	1	1	1	1	1	0	1	2	1	1	6302.7	2
234	1	8000	158	60	1	2	2	1	1	0	1	0		2	1	1	5004.03	2
235	1	2000	170	60	1	2	1	1	1	0	1	0	1	2	1	1	5890.6	2
236	1	10000	156	89	1	2	3	2	1	1	1	6	0	2	1	1	4621.5	2
237	1	3500	172	60	1	2	1	1	1	0	1	0		2	1	1	5992.7	2
238	1	3000	1.7	80	1	1	2	1	1	0	1	0	0	2	1	1	4453.72	2
239	1			52	1	2	1	1	1	0	1	0		2	1	1	4952	2
240	1	15000	165	60	1	2	2	1	1	0	1	0	2	2	1	1	5820.51	2
241	1	35000	171	50	1	2	3	1	1	0	1	2		2	1	1,3	11925.9	2
242	1	18000	168	65	1	2	3	1	1	0	1	4		2	1	1,3	5965.44	2
243	1		160		1	2	3	1	1	0	1	0		2	1	1	11777	2
244	1	12000	156	48	1	2	3	1	1	0	1	0		2	1	2,3	9993.76	2
245	1	12000	150	85	1	2	3	2	1	0	1	6		2	1	1	3808.25	2
246	1	16000	156	56	1	2	1	1	0	0	1	2		2	1	1	6390.22	2
247	2	12000	169	56	1	2	3	1	1	0	1	2+4		2	1	1,3	5989.83	2
248	1	30000	158	52	1	2	3	1	1	1	1	1		2	1	1,3	13988.9	2
249	1	22000	168	50	1	2	3	1	1	0	1	2		2	1	1,3	5999.7	2
250	1	6500	165	58	1	2	1	1	1	0	1	2		2	1	1	5829.46	2
251	1	28000	164	53	1	2	3	1	1	0	1	1		2	1	1	5986.58	2
252	1	3000	162	54	1	2	1	1	1	0	1	5		2	1	1,3	10879.3	2
253	1	2000	161	45	1	2	1	1	1	0	1	1		2	1	1	5827.7	2
254	1	30000	173	77	1	2	1	1	1	0	1	1		2	1	1	4382.63	2
255	1	18000	170	60	1	2	3	1	1	0	1	2		2	1	1	3647.5	0
256	1		155	60	1	2	1	1	1	0	1	0		2	1	1	6530.5	2
257	1	12000	165	59	1	2	3	1	1	1	1	1		2	1	1,3	5996.6	2
258	1	30000	165	56	1	2	3	1	1	0	1	0		2	1	1,3	5996.59	2
259	1	6000	160	67	1	2	3	1	1	0	1	6	1	2	1	13	5955.58	1
260	1				2	3	1	2	1	1	0	0		2	1	1	5424.5	2
261	1	13000	167	55	1	2	3	1	1	0	1	0		2	1	1	6463.13	2
262	1	23600	172	75	1	1	1	1	1	0	1	0	1	2	1	1	9039.5	2
263	1			64	1	2	1	2	0	0	0	0		1	3	2	22953.3	2
264	1			40	1	2	2	1	1	0	1	0		2	1	1	7033.5	2
265	1	5000	175	66	1	2	1	2	1	1	1	0		2	1	1	5076	2
266	1	10000	165	58	1	2	3	1	1	0	1	0		2	1	1,3	4983.11	2
267	1	21000	157	61	1	1	1	1	1	1	1	0	2	2	1	1	4413.5	2
268	1	5000	169	58	1	2	2	1	1	0	1	0		2	1	1	12592.1	2
269	1	1000	160	55	1	2	2	1	1	0	1	1		2	1	1	4906	2
270	1	5000	167	65	1	2	1	1	1	1	1	0		2	1	1	6236.09	2
271	1	20000	165	76	1	2	1	1	1	0	1	2		2	3	1	13829.6	2
272	1		170	75	1	2	1	1	1	0	1			2	1	1	5132.2	2
273	1	1000	158	50	1	3	1	1	1	0	1	1	1	2	1	1	4236.55	2
274	1	15000	165	65	1	2	1	1	1	0	1	0	1	2	1	1	4582.9	2
275	1	15000	165	50	1	2	1	1	1	0	1	0						2
276	1	20000	168	69	1	2	2	2	1	1	1	0		1	1	1	4892.4	2
277	1	3000	1.67	53	1	2	3	1	1	0	1	0		2	1	1,3	4176.7	2
278	1	20000	165	72	1	2	1	2	1	0	1	0		1	1	1	5009.9	2
279	1	7000	165	60	1	2	2	1	1	1	1	2		2	1	1	5508.6	2
280	1	8600	156	46	1	2	3	2	1	0	0	0		2	1	1	6373.91	2
281	1	10000	150	50	1	2	3	1	1	1	1	0		2	1	1	6261.44	2
282	1	30000	175	60	1	2	1	2	1	1	1	0		1	1	1	4707.9	2
283	12	4000	170	60	1	2	2	2	1	1	1	0		1	1	1		2
284	1				1	2	1	2	1	0	0	2		2	1	1	3332.24	2
285	1	15000	160	50	1	2	3	1	1	0	1	1		2	1	1,3	5824.78	2
286	1	18000	156	52	1	2	3	1	1	0	1	6		2	1	1,3	5998.56	2
287	1	18000	162	57	1	2	3	1	1	0	1	1		2	1	1,3	5996.1	2
288	1			50	1	2	1	2	1	1	0	0		2	1	1	5970.4	2
289	1		175	101	1	1	1	1	1	1	1	1		2	1	1	5022.7	2
290	1		151	60	1	3	2	1	1	1	1	2		2	1	1	5047	2
291	1	12000	156	42	1	1	3	2	1	1	1	2		2	1	1	4046.48	2
292	1	15000	160	50	1	2	1	1	1	1	1	0	1	2	1	1	3985.7	2
293	1		156	73	1	2	1	2	1	1	1	0		1	1	1	4989.1	2
294	1	2000	170	61	1	2	2	2	1	1	0	0		1	1	1		2
295	1	15000	170	53	1	1	2	1	1	1	1	0		2	1	1	7906.7	2
296	1		165	62	1	2	1	1	1	0	0	2		2	1	1	7140.71	2
297	1	2000	150	45	1	2	1	1	1	0	1	1		2	1	1	6246.74	2
298	1	13000	162	63	1	1	3	1	0	0	1	6	1	2	1	1		2
299	1	10000	167	110	1	2	3	2	1	1	1	2		2	1	1	1862.5	2
300	1	0	167	60	1	2	1	1	1	0	1	2		2	1	1	5987.54	2
301	1	10000	155	55	1	1	3	2	1	0	0	2		2	1	1	8161.9	2
302	1	4000	166	62	1	2	2	2	1	1	1	0		1	1	1	4931.57	2
303	1	10000	170	58	1	2	1	1	1	0	1	0		2	1	1	1694.8	2
304	1	10000	168	58	1	1	3	2	1	0	0	2		1	1	1	12429.8	2
305	1	6000	160	54	1	2	1	2	1	1	1	2		2	1	1	5532.4	2
306	1	12000	156	87	1	2	3	2	1	1	1	2	0	2	1	1	4524.5	2
307	1	13000	167	55	1	1	3	1	1	0	1	6	0	2	1	1		2
308	1			62	1	2	1	1	1	1	1	0		2	1	1	5057.8	2
309	1	30000	165	57	1	2	2	2	1	1	1	1		1	1	1	4978.5	2
310	1			72	1	2	1	2	1	1	1	0		1	1	1	5481.8	2
311	1				1	2	1	1	1	0	1	0		2	1	1	5078.9	2
312	1		170	71	1	2	1	2	1	1	1	2		1	1	1	12229.8	2
313	1			60	1	2	1	2	1	1	1	2		2	1	1	5038	2
314	1	10000	174	65	1	2	1	1	1	0	1	0		2	1	1	3474.4	1
315	1	7500	158	50	1	2	2	2	1	1	1	0		1	1	1		2
316	1	10000	172	62	1	1	3	1	1	0	1	6	0	2	1	1	4297.39	2
317	1	6200	160	51	1	2	1	2	1	1	1	0		2	1	13	6372.45	2
318	1	2000	162	66	1	2	1	1	1	1	1	2		2	1	1	4589.18	2
319	1	10000	165	105	1	2	3	1	1	1	1	6	1	2	1	1	5357.8	2
320	1		162	56	1	2	1	1	1	0	1		1	2	1	1	5407	2
321	1	20000	170	65	1	1	4	1	1	0	1	0		2	1	1	6323.56	2
322	1	18000	168	58	1	2	3	1	1	1	1	2		2	1	1,3	4996.17	2
323	1	30000	156	50	1	2	3	1	1	0	1	4		2	1	1	13993.7	2
324	1	0	170	57	1	2	1	1	0	0	1	2		2	1	1+3	5730	2
325	1	15000	156	60	1	2	1	1	1	0	1	0		2	1	1	4508.1	2
326	1	2000	165	45	1	2	2	1	1	0	1	1		2	1	1	5595.8	2
327	1	6000	157	43	1	2	3	1	1	1	1	6		2	1	1,3	9996.78	2
328	1	10000	167	63	1	2	1	1	1	1	1	0		2	1	1	12994.4	2
329	1	12000	157	44	1	3	3	1	1	1	1	1		2	1	1	11997.5
330	1	5000	163	50	1	2	1	1	1	1	0	0		2	1	1	13811.6	2
331	1	4000	159	50	1	2	1	1	1	1	1	2	1	2	1	1	5650.2	2
332	1	3000	174	65	1	1	1	1	1	0	1	0		2	1	2	6039.28	2
333	1	6000	170	60	1	2	3	1	1	0	1	0		2	1	1	12471	2
334	1	3500	172	69	1	2	2	1	1	0	1	0		2	1	1	5887.3	2
335	1	5500	165	64	1	2	1	1	1	0	1	6		2	1	13	6325.37	2
336	1	6000	160	46	2	2	2	1	1	1	1	0		2	1	1	4106.21	2
337	1	40000	170	63	1	2	3	1	1	1	1	0		2	1	2,3		2
338	2	7000	169	58	1	1	1	1	1	0	1	0						2
339	1	18000	156	50	1	2	3	2	1	0	0	0		2	1	1,3	5002.22	2
340	1	20000	165	63.5	1	2	2	1	1	1	1	1		2	1	1	8980.16	2
341	1	12000	158	60	1	2	3	1	1	0	1	0		2	1	1	6770.57	2
342	1	0	163	50	1	2	1	1	1	0	1	0		2	1	1	5964.2	2
343	1	6000	170	60	1	2	1	1	1	0	1	0		2	1	1	6507.64	2
344	1	3000	170	56	1	2	3	2	1	1	1	0		2	1	1,3	5993.98	2
345	1	12000	164	57	1	2	3	1	1	0	1	2		2	1	1,3	5999.59	2
346	1	10000	162	52	1	2	3	1	1	1	1	0		2	1	1,3	5931.08	2
347	1	5000	170	65	1	2	1	1	1	1	1	2		2	1	1	6133.7	2
348	1	3000	155	57	1	2	2	1	1	0	1	6		2	1	1	5999.1	2
349	1			61	1	2	1	1	1	1	1	0		2	1	1	6859	2
350	1	15000	170	69	1	2	3	1	1	1	1	0		2	1	1,3	4999.38	2
351	1	1000	150	35	1	2	1	1	1	0	1	6		2	1	13	5687.48	2
352	1	20000	155	50	1	2	3	1	1	1	1	2	1	2	1	1	4434.9	1
353	1			72	1	2	1	1	0	1	0	0		2	3	1	6355.4	2
354	1	12000	158	56	1	2	3	2	1	1	1	0		2	1	2,3	4999.4	2
355	1	14000	157	47	1	2	3	1	1	1	1	0		2	1	1,3	5997.38	2
356	1	5000	173	82	1	1	1	1	1	0	1	0	2	2	1	1	4613.97	2
357	1	10000	165	65	1	1	3	2	1	0	1	0		1	1	1		2
358	1	5000	168	65	1	1	2	1	1	1	1	0		2	1	1	4625.97	2
359	1	8000	167	75	1	3	1	1	1	0	1	6						2
360	1	2000	163	64	1	2	1	1	1	0	1	5		2	1	1	5021.58	2
361	1	10000	172	60	1	2	1	1	1	0	1	0		2	1	1	6387.46	2
362	1	13000	157	48	1	2	3	1	1	0	1	6		2	1	1,3	5999.39	2
363	1	30000	170	64	1	2	2	2	1	1	1	1		1	1	1	7060.3	2
364	1	3000	169	65	1	1	1	1	1	1	1	0		2	1	1	6226.1	2
365	1	10000	166	106	1	2	3	1	1	0	1	6		2	2	1,3	4339.3	2
366	1	20000	163	65	1	2	3	1	1	1	1	2	2	2	1	1	4664.1	2
367	1	8500	165	106	1	2	3	1	1	1	1	2	0	2	1	1	6120.91	2
368	1	7000	170	65	1	2	1	1	1	0	1	4		2	1	1	5556.84	2
369	1	1000	160	50	1	1	1	1	1	0	1	0		2	3	1	5396.27	2
370	1	16000	173	62	1	2	3	1	1	0	1	0		2	1	1	6106.98	1
371	1	12000	168	65	1	2	1	1	1	0	1	0		2	1	1	5485.7	2
372	1	10000	165	107	3	3	3	1	1	1	1	2		2	1	1	9343.6	2
373	1	11000	167	107	1	2	3	2	1	1	1	6		2	1	1	5070.84	2
374	1	2000	170	49	1	2	1	1	1	0	1	0		2	1	1	5628.4	2
375	1	12000	171	65	1	3	3	1	1	1	1	6		2	2	1	4962.65	2
376	1	8000	157	50	1	2	2	2	1	0	1	2	3	1	1	1		2
377	1	3200	176	78	1	2	1	1	1	0	1	0		2	1	1	6084.56	2
378	1	1000	172	58	1	2	1	1	1	0	1	0		2	1	1,3	5228	2
379	1	6000	165	50	1	2	1	2	1	0	1	0		1	1	1		2
380	1	25000	160	52.5	1	2	1	1	1	0	1	0	2	2	1	1	4196.1	2
381	1	10000	168	60	1	1	3	1	1	0	1	6	0	2	1	1	4626.4	2
382	1	15000	164	55	1	2	2	1	1	0	1	0		2	1	1	5119.53	2
383	1	6000	162	65	1	1	2	1	1	0	1	0		2	1	1	4499.7	2
384	1	3000	168	110	1	2	3	1	1	0	1	0		2	2	1,3	6435	2
385	1	16000	170	65	1	1	3	1	1	1	1	0	0	2	1	1	27741.9	2
386	1	20000	163	49	1	2	1	2	1	1	1	0		2	1	1	6668.4	2
387	1	9500	156	90	1	2	3	1	1	0	1	6	0	2	1	1	4276.9	2
388	1	11000	168	110	1	2	3	2	1	1	1	6	0	1	1	1	4767.8	2
389	1	2000	170	52	1	3	1	1	1	1	1	0		2	1	1	5966.05	2
390	1	20000	170	70	1	1	3	2	1	1	1	0	0	2	1	1	4192.04	2
391	1	20000	160	60	1	1	3	1	1	0	1	2	3	2	1	1	12380.6	2
392	1	22000	168	68	1	2	3	1	1		1	4		2	1	1	7351.1	2
393	1	14000	167	51	1	2	3	2	1	1	1	0		1	1	2,3	5989.03	2
394	1	10000	162	58	1	2	1	2	1	0	1	0		1	1	1	4989.22	2
395	1	5000	164	59	1	2	1	1	1	0	1	2		2	1	1	7557.11	2
396	1	20000	170	65	1	1	3	1	1	0	1	0		2	1	1	5950.96	2
397	1	12000	162	45	1	2	1	1	1	0	1	6		2	1	1	6080.08	2
398	1	20000	162	50	1	2	1	1	1	1	1	2		2	1	1	5689.51	2
399	1	2000	163	59	1	2	1	1	1	0	1	0		2	1	1	4998.85	2
400	2	15000	169	65	1	1	1	1	1	0	1	0		2	1	1	5650.07	2
401	1	8000	175	55	1	2	1	1	1	0	1	2		2	1	1	6030.08	2
402	1	2000	158	46	1	2	1	1	1	0	1	0	1	2	1	1		2
403	1	11000	173	65	1	1	3	1	1	0	1	0	0	2	1	1		2
404	1		170	57	1	2	1	2	1	1	1	2		1	1	1	5020.23	2
405	1	6000	160	67	1	2	1	2	1	1	1	0		2	1	1	11215.1	2
406	1	5000	171	45	1	2	1	1	1	0	1	2		1	1	1	4777.87	2
407	1	1000	163	49	1	2	1	2	1	1	1	0		2	1	1	4977.58	2
408	1		171	70	1	2	1	1	1	0	1	0						2
409	1	4000	158	56	1	2	1	1	1	0	1	0		2	1	1		2
410	1	40000	170	71	1	2	1	1	1	0	1	0		2	1	1	4987.9	2
411	1	20000	165	60	1	2	2	2	1	1	1	4		2	1	1	12228.9	2
412	1	2000	155	43	1	2	1	2	1	1	0	0		1	1	1		2
413	1	10000	165	55	1	2	1	2	1	1	1	2		1	1	1	5019.65	2
414	1	6000	162	60	1	2	1	1	1	0	1	0		2	1	1		2
415	1	500	153	45	1	2	2	1	1	0	1	2	0	2	1	1	5993.4	2
416	1		168	58	1	2	2	1	1	0	1	0		2	1	1	5732.8	2
417	1	0	156	50	1	2	1	1	0	0	1	2	1	2	2	1		2
418	1	5000	172	67	1	1	1	2	1	1	1	0		1	1	1		2
419	1	3000	172	68	1	2	1	1	1	1	1	0		2	1	1		2
420	1	6000	1.53	65	1	1	2	1	1	0	1	0		2	1	1	3343.97	2
421	1	8000	169	60	1	2	3	1	1	1	1	4		2	1	1,3	9992.21	2
422	1	15000	167	60	1	2	3	1	1	0	1	0		2	1	2,3	5997.21	2
423	1	5000	154	47	1	2	1	2	1	1	0	0		1	1	1		2
424	1	20000	150	45	1	2	3	2	1	0	0	0		1	2	1,3	10977.1	2
425	1	20000	155	45	1	2	1	2	1	0	1	0		2	1	1	12476.2	2
426	1	10000	155	43	1	2	1	2	1	1	1	2		2	1	1	14424.8	2
427	1	3000	165	61	1	1	3	1	1	0	1	0		2	1	1	9021.72	2
428	1	20000	151	46	1	2	3	1	1	1	1	2		2	1	1,3	5993.96	2
429	1	2000	164	47	1	2	1	2	1	1	1	0	1	1	1	1		2
430	1	20000	170	58	1	2	1	1	1	1	1	0	1	2	1	1	6247.8	2
431	1	6000	168	67	1	1	1	1	1	0	1	0		2	1	1	6433.13	2
432	1	1500	172	60	1	2	1	1	1	0	1	0		2	1	1		2
433	1	3500	171	60	1	2	1	2	1	1	1	0		1	1	1	5818.39	2
434	1		163	46	1	2	2	2	1	0	1	0		2	1	1	7636.6	2
435	1	6000	155	45	2	3	1	1	0	0	1	6		2	1	13	6841.59	2
436	1	15000	157	42	1	2	2	1	1	1	1	2	1	2	1	1	4360.07	2
437	1	7000	156	50	1	2	1	2	1	0	1	6		1	1	1		2
438	1	5000	157	64	1	2	1	1	1	0	1	0		2	1	1	7999.2	1
439	1			47	1	2	1	1	1	1	1	0		2	1	1	6670.1	2
440	1	10000	155	92	1	2	3	1	1	0	1	2	0	2	1	1	8951.77	2
441	1	18000	160	54	1	2	1	2	1	1	1	0		1	1	1	6284.9	2
442	1	5000	169	61	1	2	1	2	1	1	1	0		2	1	13	6555.27	2
443	1	5000	160	54	1	3	3	1	1	1	1	6	2	2	1	1,3	7103.24	2
444	2	15000	170	70	1	2	3	1	1	1	1	1		2	1	1	4861.11	2
445	1	7000	178	59.5	1	2	1	1	1	1	1	0		2	1	1	5240.09	2
446	1		162	65	1	2	2	1	1	0	1			2	1	1	5471.5	2
447	1	24000	152	49	1	1	1	1	1	0	1	6	2	2	1	1	5273.9	2
448	1			59	1	2	1	2	1	0	0	2		1	1	1	9085	2
449	1		171	116	1	1	1	1	0	0	1	0		2	2	1	6291.8	2
450	1		160	45	1	2	2	1	1	0	1	1		2	1	1	6095.4	2
451	1		155	47	1	2	2	1	1	0	1	0		2	1	1	5499.04	2
452	1	10000	155	41	1	1	1	1	1	1	1	0		2	1	1	5664.5	2
453	1		175	71	1	2	1	1	1	1	1	0	1	2	1	1	6638.5	2
454	1	5000	175	60	1	2	1	1	1	0	1	0		2	1	1		2
455	1		170	60	1	2	2	1	1	1	1	0		1	1	1	6070.8	2
456	1		172	64	1	3	1	2	1	1	1	0		2	1	1	3959	2
457	1		165	65	1	3	1	1	1	0	1	0		2	1	1	5963.3	2
458	1	20000	160	55.5	1	2	2	1	1	0	1	0		2	1	1	3772.7	2
459	1		178	70	1	2	1	1	1	0	1	0	2	2	1	1	6848.8	4
460	1	10000	170	50	1	2	1	2	1	1	1	0	2	2	1	1	8615.09	2
461	1	64000	165	60	1	2	2	1	1	0	1	1	3	2	1	1	7946.57	2
462	1	11000	156	89	1	2	3	1	1	1	1	6	0	2	1	1	4477.7	2
463	1	1000	173	72	1	1	1	1	1	0	1	2		2	1	1	5036.4	2
464	1		178	70	1	2	1	1	1	0	1	0		2	1	1	5484.9	2
465	1	15000	166	62	2	3	1	1	0	0	0	0	1	1	2	1	5870.7	2
466	1		170	55	1	2	1	1	1	0	1	0		2	1	1	4721.9	2
467	1	5000	170	50	1	2	1	1	1	0	1	0		2	1	13	4621.5	2
468	1		172	68	1	2	2	2	1	0	1	2		1	1	1	4910.3	2
469	1		160	60	1	1	2	1	0	0	1	4		2	2	1	5274.5	2
470	1		162	53	1	2	2	1	1	0	1			2	1	1	5515.5	2
471	1	5000	165	50	1	3	1	2	1	1	1	1	1	1	1	1		2
472	1	0	170	64	1	2	1	1	1	0	1	2		2	1	1	5132.8	2
473	1		168	60	1	2		1	1	0	1	0	2	2	2	1	4899.86	2
474	1	4400	155	44	1	2	1	1	1	0	1	6		2	1	1	4524.35	2
475	1	30000	165	70	1	2	1	1	1	1	1	0		2	1	1	5005.7	2
476	1		1.72	65	1	2	1	1	1	1	0	0	0	1	1	1	3638.6	2
477	1	30000	175	69	1	2	1	1	1	1	1	0		2	1	1	5996.1	2
478	1	4000	166	72	1	1	2	1	1	0	1	0		2	1	1	12284.5	2
479	1		162	58	1	2	2	1	1	1	1		1	2	1	1	4972.9	2
480	1	20000	170	70	1	2	3	2	1	1	1	0		1	1	1	11012.4	2
481	1		160	55	1	2	2	1	1	0	1	0		2	1	1	6204.6	2
482	1		170	52	1	2	2	1	1	0	1	1	1		1	1	5596.3	2
483	1	15000	170	62	1	2	2	1	1	0	1	0		2	1	1	4772.1	2
484	1	30000	150	53	1	2	2	1	1	0	1	1		2	1	1	5221.9	2
485	1		170	49	1	2	2	1	1	0	1	0		2	1	1	4090.5	2
486	1	30000	172	61	1	2	3	1	1	1	1	2	2	2	1	1	7990.3	2
487	1		155	49	1	2	3	1	1	0	1	0		2	1	1	11490	2
488	1	10000	160	60	1	2	3	1	1	0	1	1+2+4		2	1	1,3	5997.54	2
489	1	5000	170	67	1	2	1	2	1	1	1	6	2	2	1	1,3	10477.3	2
490	1	2000	158	52	1	2	1	1	1	0	1	0		2	1	1		2
491	1	10000	170	62	1	2	1	2	1	0	0	0		1	1	1	3109.74	2
492	1	8000	166	50	1	2	3	1	1	0	1	1		2	1	1	9981.21	2
493	1	3000	168	50	1	2	2	2	1	1	1	2		1	1	1		2
494	1	20000	158	50	1	2	1	2	1	0	1	0		2	1	1	8376.4	2
495	1	2000	163	49	1	2	1	1	1	0	1	1		2	1	1	5533.8	2
496	1	6000	165	45	1	3	1	2	1	0	0	4		1	1	2	5556.48	2
497	1	8000	170	68	1	1	4	1	1	0	1	0		2	1	2	7375.08	2
498	1	2000	172	70	1	2	3	1	1	0	1	0		2	1	1	6300.64	2
499	1	5000	163	50	1	3	1	1	1	1	1	0	0	2	1	13	6645.63	2
500	1	2000	175	63	1	2	3	1	1	1	1	2		2	1	1,3	10983.8	2
501	1	25000	171	66	1	2	3	1	1	1	1	0		2	1	1,3	9989.53	2
502	1	24000	155	48	1	2	1	1	1	1	1	0		2	1	1	3788.7	2
503	1			60	1	2	1	2	1	1	1	0		1	1	1	4975.3	2
504	1			56	1	2	2	1	0	1	0	0		2	1	1	6503.9	2
505	1	3000	164	49	1	2	2	1	1	1	1	1		2	1	1	5497.86	2
506	1	5000	165	62	1	2	1	2	1	1	1	0		2	1	1	4998.4	2
507	1	3200	157	56	1	2	2	1	0	1		0		2	2	1	6228.98	2
508	1	4000	158	70	1	2	2	1	1	0	1	0		2	1	1	4494.1	2
509	1	3400	160	57	1	2	2	1	1	1	1	0		2	1	1	6016.94	2
510	1	9000	158	55	1	2	3	2	1	1	1	1		2	1	1	5393.72	1
511	1	7500	176	68	1	2	2	2	1	1	1	1		2	1	1		2
512	1			55	1	2	1	2	1	1	1	0		1	1	1	5009.64	2
513	1	20000	160	48	1	1	3	2	0	0	0	6		1	1	1	4012.37	2
514	1		170	55	1	3	3	1	1	0	1	2	1	2	1	1,3	5441	2
515	1	3000	168	55	1	1	1	1	1	0	1	1		2	3	1	5892.92	2
516	1	12000	168	56	1	1	1	1	1	0	1	0		2	1	1	6357.58	2
517	1	0	169	44	1	3	1	1	1	1	1	2+3+5	1	2	1	1	13812.1	2
518	1	7000	165	60	1	2	1	2	1	1	1	0		1	1	1		2
519	1	5000	160	50	1	1	3	1	1	1	1	2		2	1	1	9940.68	2
520	1				1	2	1	1	0	1	0	2		2	1	1	7011.55	3
521	1	1000	170	65	1	1	2	1	1	0	1	0		2	1	1	4979.94	2
522	1	6000	170	65	1	2	1	1	1	0	1	1		2	1	1	6197.48	2
523	1	10000	165	60	1	2	3	2	1	1	0	2		2	1	1	4208.01	2
524	1	5000	162	52	1	3	1	1	1	1	1	0		2	1	1	5832.88	2
525	1	2000	163	50	2	3	2	1	1	0	1	0		2	1	1	4499.75	2
526	1	6100	166	57	1	2	3	1	1	0	1	6		2	1	13	5798.59	2
527	1	20000	170	65	1	2	1	1	1	1	1	0		2	1	1	5962.7	2
528	1		170	51	1	2	1	2	1	0	0	0		1	1	13	6788.83	2
529	1	4000	160	52	1	2	1	1	1	0	1	0		1	1	13	6679.44	2
530	1	4000	166	65	1	2	1	1	1	0	1	6						2
531														2	1	1		2
532	1	3000	159	62	1	2		1	1	1	1	0		2	1	1	5119.6	2
533	1	5000	170	76	1	2	1	1	1	0	1	6		2	1	13	6830.19	2
534	1	12000	168	111	1	2	3	2	1	1	1	6	0	2	1	1	5146.8	2
535	1	20000	170	70	1	1	3	2	1	1	1	2		2	1	1	4792.1	2
536	1	30000	160	56	1	2	2	2	1	1	1	2		1	1	1	5969.7	2
537	1	20000	165	60	1	1	3	1	1	0	1	2	0	2	1	1	4355	2
538	1	20000	158	47	1	2	3	1	1	1	1	6		2	1	1,3	12983	2
539	1	13000	172	65	1	1	3	1	1	0	1	6	0	2	1	1		2
540	1	15000	157	90	1	2	3	1	1	1	1	2		2	1	1	9861.5	2
541	1	2000	163	51	1	2	1	2	1	0	1	0		1	1	1	4576.7	2
542	1	10000	156	52	1	2	2	2	1	0	1	2		2	1	1	6572.9	2
543	1	11000	155	89	1	2	3	2	1	0	0	2	0	1	1	1	4609.5	2
544	1	20000	165	65	1	1	1	2	1	1	1	2	0	2	1	1	9529.69	2
545	1	3600	155	50	1	2	1	1	0	0	1	0		2	1	1	5920.98	2
546	1			73	1	2	1	1	0	0	0	1		2	1	1	6367.3	2
547	1	9000	166	63	1	2	1	2	1	1	1	0		2	1	1	5695.94	2
548	1	3000	160	58	1	2	2	2	1	1	1	0		1	1	1		2
549	1	20000	170	53	1	2	1	1	1	0	1	0		2	1	1	4214.21	2
550	1	15000	172	63	1	1	3	2	1	1	1	2		2	1	1,3	4239.23	2
551	1	20000	168	76	1	2	1	1	1	0	1	2		1	1	1	11456	2
552	1	6000	170	72	1	1	2	1	0	0	1	1		2	1	1		2
553	1			65	1	2	1	2	1	1	0	2		1	1	1	11592.6	2
554	1	5200	155	50	1	2	3	1	1	0	1	6		2	1	13	7217.63	2
555	1	15000	155	63	1	1	1	1	1	0	1	0		2	3	1	5111.45	2
556	1	18000	170	62	1	2	3	1	1	0	1	0		2	1	1,3	4996.4	2
557	5	8000	169	59	1	2	3	2	1	1	0	0		2	1	1,3	5999.36	2
558	1	25000	170	68	1	2	3	2	1	1	1	4		1	1	2,3	5891.73	5
559	1	3000	154	49	1	1		1	1	0	1	0		2	1	1	5994.3	2
560	1	20000	168	46	1	2	3	1	1	0	1	1		2	1	1	8446.28	2
561	1	10000	150	34	1	3	3	2	1	0	1	4		2	1	1,3	4991.2	2
562	1	10000	163	62	1	2	3	3	1	0	1	1		2	1	1	4827.2	2
563	1	20000	165	52	1	2	3	1	1	0	1	0		2	1	1,3	10981.1	2
564	1	10000	165	68	1	2	1	2	1	1	1	0		2	1	1	5189.3	2
565	1		155	55	1	2	1	2	1	1	1	0		2	1	1	6090.48	1
566	1	10000	155	61	1	2	1	2	1	1	1	0		2	1	1	6729.5	2
567	1	28000	153	50	1	2	3	1	1	1	1	4		2	1	1,3	5999.45	2
568	1	20000	150	53	1	2	3	1	1	0	1	2		2	1	1,3	15996.2	2
569	1	6000	168	52	1	2	3	1	1	0	1	2		2	1	1	5549.4	2
570		10000	170	65	1	2	3	1	1		1	1		2	1	1	7378.7	2
571	7	6000	170	59	1	2	3	2	1	1	0	2		2	1	1,3	5992.63	2
572	1	20000	156	65	1	2	3	1	1	0	1	1		2	1	1	5843.44	2
573	1	12000	166	107	1	2	3	1	1	1	1	2	0	2	1	1	4374.51	2
574	1	1200	167	57	1	2	3	1	1	0	1	0		2	1	1,3	11984.8	2
575	12	20000	168	65	1	2	1	1	1	0	1	0		1	1	1	6340.32	2
576	1	5000	164	60	1	1	1	2	0	1	1	0		2	1	1	4958.7	2
577	1		158	63.5	1	2	1	1	0	0	1	0		2	2	1	3808.2	2
578	1	20000	170	58	1	2	2	2	1	0	0	1		1	1	1	6006.4	2
579	1	35000	165	60	1	2	2	1	1	1	1	0		1	1	1	4853.88	2
580	1	30000	168	60	1	2	2	1	1	0	1	1		2	1	1	6246.6	5
581	1	6000	169	65	1	2	1	2	1	0	1	0		1	1	1,3	6825.32	2
582	2	10000	168	58	1	1	3	3	1	0	0	2		3	1	1,3	4739.72	2
583	1	10000	163	50	1	1	1	1	1	0	1	0	1	2	1	1	4001.6	2
584	1		163	59	1	2	1	2	1	1	1	0		2	1	1	5493.4	2
585	1	1000	165	59	1	1	1	1	1	0	1	1		2	1	1	5738.3	2
586	1	2000	163	58	1	2	1	1	1	0	1	1		2	1	1	4899.85	2
587	1	10000	166	105	1	2	3	2	1	0	1	6		1	1	1	4680.34	2
588	1	6200	175	77	1	2	1	1	1	0	1	0		2	1	1	5824.68	2
589	1	15000	160	75	1	2	1	2	1	1	0	0		1	1	1	8873.3	2
590	1	10000	1.64	60	1	1	2	1	1	0	1	0		2	1	1	6290.18	2
591	1	20000	170	61	1	2	3	1	1	0	1	1		2	1	1	6381.89	2
592	1	14500	155	84	1	2	3	1	1	1	1	6	0	2	1	1	4371.19	2
593	1		170	78	1	1	1	1	1	0	0	2		2	1	1	11226.5	2
594	1	30000	165	50	1	2	2	2	1	0	0	0		1	1	1	4321.85	5
595	1	1000	165	56	1	2	1	1	1	0	1	1		2	1	1	5780.3	2
596	1	5000	158	52	1	2	1	2	1	1	1	0		2	1	1	10687.1	2
597	1	10000	170	70	1	2	1	1	1	0	1	1		2	1	1	6913.2	2
598	1	4000	170	68	1	2	1	1	1	1	0	0		1	1	1	5732.77	2
599	1	7000	158	55	1	1	3	1	1	0	1	0		2	1	1	5765.45	2
600	1	10000	165	45	1	2	1	1	1	1	1	0	2	2	1	1	4594.29	2
601	1	4500	169	68	1	2	2	1	1	0	1	0		2	1	1	4744.79	2
602	1			60	1	2	1	1	1	0	1	0		2	1	1	5867.64	2
603	1	20000	148	48	1	2	3	1	1	1	1	4	2	2	1	1	6251.9	2
604	1	30000	175	65	1	1	1	2	1	0	1	0		2	1	1	6281.44	2
605	1	15000	165	51	1	1	4	1	1	0	1	0		2	1	1	9496.48	2
606	2	35000	165	55	1	2	1	1	1	1	1	0		1	1	1	6698.96	2
607	1	18000	167	58	1	2	2	1	1	0	1	1		2	1	1	7284.8	2
608	1	15000	153	53	1	2	1	2	1	1	0	0		1	1	1	4519.75	2
609	1			49	1	2	1	2	1	1	1	0		2	1	1	7492.5	2
610	1	10000	155	48	1	2	1	2	1	1	0	1		1	1	1		2
611	1	13500	156	90	1	2	3	2	1	1	1	6		2	1	1,3	4458.51	2
612	1	1000	162	57	1	2	1	1	1	1	1	1		2	1	1	4825.45	2
613	1	8000	165	54	1	2	2	1	1	1	1	0		2	1	1	5559.45	2
614	1	20000	155	55	1	1	3	2	1	1	1	2	0	2	1	1	4905.71	2
615	1		171	63	1	2	2	1	1	1	1			2	1	1	5544.6	2
616	1	11000	166	105	1	3	3	1	1	0	1	6	0	2	1	1	5053.7	2
617	1			56	1	2	2	1	1	0	1	2		2	1	1	5569.3	2
618	1	30000	159	52	1	2	3	1	1	1	1	0		2	1	1,3	10982.8	2
619	1	6000	165	46	2	2	1	2	1	1	0	6		2	1	13	13366.3	2
620	1	5200	169	65	1	2	2	1	1	0	1	0		2	2	1	6297.53	2
621				66	1	2	1	2	1	0	1	0		1	1	1	4413.9	2
622	1			63	1	2	1	1	0	0	0	0		2	1	1	5927.9	4
623	1			61	1	2	1	1	0	1	0	0		2	1	1	6994.2	2
624	1	8000	169	62	1	1	3	1	1	0	1	0		2	1	1	8056.32	2
625	1	15000	157	48	1	1	3	1	1	0	1	6	0	1	1	1		2
626	1	2000	161	79	1	2	1	1	1	0	1	0		2	1	1	4948	2
627	1	2000	156	41	1	3	1	1	1	0	1	2001-1-1		2	1	1	5948.55	2
628	1		171	67	1	2	1	1	1	0	0	2		2	1	1	8241.92	2
629	1	3000	163	56	1	2	2	1	1	1	1	1		2	1	1	6452.45	2
630	1	5000	156	52	1	2	1	1	1	0	1	0	2	2	1	1	7814.6	2
631	1		163	73.5	1	2	1	1	1	0	0	2		2	1	1	8949.48	2
632	1		155	48	1	2	2	1	1	1	1			2	1	1	5400.3	2
633	1	1000	150	55	1	1	1	1	1	0	1	1	1	2	1	1	5663.95	2
634	1	3200	170	72	1	2	1	1	1	0	1	1		2	1	1	5869.97
635	1		170	61	1	2	2	1	1	1	1	0		1	1	1	5500.3	2
636	1	2000	160	51	1	1	1	1	1	0	1	0		2	1	1	5944.48	2
637	1	2000	170	64	1	2	1	2	1	1	1	2		2	1	1	20962.3	1
638	1	6000	165	47	2	3	2	1	1	0	1	0		2	1	1		4
639	1	40000	170	55	1	2	4	1	1	0	1	4		2	1	1	7339.03	2
640	1	3500	162	58	1	1	1	2	1	1	0	0		1	1	1	5707.01	2
641	1	3000	167	51	1	2	1	2	1	1	1	0		1	1	1		2
642	1	4300	171	56	1	2	1	2	1	1	1	0		1	1	1	5826.28	2
643	1	15000	158	60	1	2	1	1	1	0	1	2		2	1	1	6932.8	2
644	1	27000	172	73	1	1	1	1	1	1	1	6	2	2	1	1	4040.8	2
645	1	30000	169	59	1	2	2	2	1	1	1	2		1	1	1	4997.2	2
646	1		168	50	1	2	3	1	1	0	1	6		2	1	1	3460.1	2
647	1	10000	163	62	1	1	1	2	1	1	1	0		2	1	1	6212.25	1
648	1		173	75	1	2	2	1	1	0	1	6		2	1	1	3881	2
649	1	10000	175	67	1	1	1	1	1	0	1	0		2	3	1	6050.4	2
650	1	2000	170	67.5	1	2	1	1	0	0	1	1		2	3	1	4919.1	2
651	1	3000	173	73	1	2	1	1	1	0	1	0		2	1	2	5134.47	2
652	1			66	1	2	1	2	1	1	0	0		1	1	1	5165	2
653	1	4000	172	70	1	2	1	1	1	0	1	2		2	1	1	5709.1	2
654	1	4500	170	72	1	2	1	1	1	0	1	0		1	2	1	5873.88	2
655	1	0	153	50	1	2	1	1	1	0	1	1+6		2	1	1	5127.5	2
656	1	10000	153	44	1	2	1	1	1	1	1	0		2	1	1	12927.7	2
657	1	10000	168	110	1	2	3	2	1	1	1	2	0	2	1	1	4680	2
658	1		168	50	2	3	2	1	1	0	1	0		2	1	1	5495.1	2
659	1	5000	170	50	1	2	1	2	1	1	1	2		2	1	1	7248.9	2
660	1	10000	158	65	1	2	1	1	1	0	1	2		2	1	1	5978.89	2
661	1	20000	165	68	1	2	1	1	1	1	1	0		1	1	1	11697.5	2
662	1	20000	160	72	1	1	3	1	1	0	1.1.1	0		2	1	1	8731.98	2
663	1	8000	160	56	1	2	3	1	1	1	1	1		2	1	1	3602.1	2
664	1	6000	1.62	63	1	1	2	1	1	0	1	0		2	1	1	5499.65	2
665	1	6000	167	64	2	3	2	1	1		1	0		2	1	1	5697.04	2
666	1		155	61	1	2	1	1	1	0	0	2		2	1	1	7307.59	2
667	1	40000	175	66	1	2	2	1	1	0	1	0		2	1	1	6433.9	2
668	1		163	67	1	2	1	1	1	0	0	2		2	1	2	7095.41	2
669	1		165	55	1	2	1	1	1	0	1	4						2
670	1			52	1	2	1	1	1	1	1	0		2	1	1	7043	2
671	1	1500	170	66	1	2	2	1	1	1	1	2		2	1	1	10912.7	2
672	1	30000	164	62	1	2	1	2	1	1	1	0		1	1	1	4992	2
673	1	15000	165	65	1	2	1	1	1	0	1	0	1	2	1	1	4544.8	2
674	1	6000	159	55	1	2	2		1	0	1	0		2	1	1	5497.03	2
675	1	6000	167	55	1	3	1	1	1	0	1	0		2	1	1	5778.14	2
676	1	20000	170	65	1	2	3	2	1	1	1	2		1	1	2,3	5992.52	2
677	1			60	1	2	1	2	1	1	1	2		1	1	1	4494.5	2
678	1	2000	165	48	1	2	3	1	1	0	1	0		2	1	1,3	5996.29	2
679	1	10000	150	45	1	2	2	2	1	1	1	5		2	1	1	5663.66	2
680	1	10000	165	63	1	2	2	2	1	1	1	2		2	1	1	3038.1	2
681	1	15000	165	60	1	2	1	2	1	0	1	0		1	1	1	3378.5	2
682	1		160	58	1	2	1	2	1	1	1	0		1	1	1	4991.6	2
683	1	10000	158	71	1	1	2	2	1	0	0	1		1	1	1	3986.72	2
684	1	10000	170	70	1	2	2	2	1	1	1	0		1	1	1	10595	2
685	1	6000	162	61	1	2	2	1	1	0	1	0		2	1	1	5497.71	2
686	1	7000	166	56	1	2	1	1	1	1	1	5	2	2	1	1	24603.7	2
687	1	30000	165	60	1	2	2	2	1	1	1	0		1	1	1	6034.19	2
688	1	14000	156	49	1	2	3	1	1	0	1	2		2	1	1	9997.01	2
689	1	10000	152	89	1	2	3	1	1	1	1	6	0	2	1	1	5327.8	2
690	1	5000	156	54	1	1	1	2	1	0	1	0		1	1	1		2
691	1	12000	160	46	1	2	4	1	1	0	1	2		2	1	1	7925.64	2
692	1	28000	154	48	1	2	3	1	1	0	1	3		2	1	1,3	5997.13	2
693	1	20000	153	45	1	2	3	1	1	0	1	2		2	1	1,3	4978.2	2
694	1	5000	162	54	1	2	1	2	1	1	1	0	1	1	1	1		2
695	1	1000	165	50	1	3	2	2	0	0	0	0		2	1	1		2
696	1	4000	170	58	2	2	2	2	1	0	1	5	2	2	1	1	4999.12	1
697	1	10000	156	48	1	3	3	1	1	0	1	0		2	1	1	18885.1
698	1	2000	175	80	1	2	1	1	1	1	1	0		2	1	1	4989	2
699	1	20000	168	56	1	2	1	2	1	1	1	5		1	1	1	4971.6	2
700	1			56	1	2	1	1	1	0	1	0		2	1	1	12101.4	2
701	1	15000	165	60	1	2	1	1	0	0	1	0	1	2	1	1	6091.37	2
702	1	10000	155	50	1	2	1	1	1	0	1	0		2	1	1	7621.39	2
703	1	26000	160	65	1	2	1	1	1	1	1	0		2	1	1	2930.83	2
704	1	46000	152	58	1	2	1	1	1	0	1	0	2	1	2	1	7028	2
705	1	2000	158	55	1	2	2	1	1	0	1	0		2	1	1	5498.13	2
706	2	4000	165	63	1	1	2	1	1	0	1	0	0	2	1	1	4794.35	2
707	1				1	2	1	1	0	0	0	2		2	1	1	4481.45	2
708	1	4000	160	57	1	1	2	1	1	0	1	0		2	1	1	5499.15	2
709	1	14000	155	40	1	2	3	1	1	1	1	2		2	1	1,3	5999.4	2
710	1	20000	168	67	1	2	3	1	1	1	1	6		2	1	2,3	5977.52	1
711	1	5000	165	56.5	1	2	3	1	1	0	1	0		2	1	13	6177.11	2
712	1	10000	155	44	1	2	1	1	1	0	1	0		2	1	1	4667.87	2
713	1	16000	152	43	1	2	3	1	1	0	1	2		2	1	1,3	5985.45	2
714	1	30000	156	49	1	2	1	2	1	1	1	0		2	1	1	6114.82	2
715	1	15000	150	50	1	2	2	1	1	1	1	2		1	1	1	3831.81	2
716	1	0	170	55	1	2	1	1	1	0	1	0		2	1	1	3973.1	2
717	1	10000	172	60	1	1	1	1	1	0	1	6		1	2	1	4504.6	2
718	1	20000	165	65	1	2	1	1	1	0	1	0		2	1	1	4598.1	2
719	1	10000	154	100	1	3	3	2	1	0	1	2	0	2	1	1	9364.02	2
720	1	3	170	50	1	3		2	1	0	0	0		1	1	2	3153.53	2
721	1	25000	155	48	1	1	1	1	1	0	1	0	2	2	1	1	8964.5	2
722	1	20000	161	56	1	2	1	2	1	1	1	0	1	1	1	1	6294.82	2
723	1	20000	157	60	1	2	3	1	1	0	1	0		2	1	1,3	8968.52	2
724	1	10000	175	73	1	2	1	2	1	1	1	0	1	1	1	1	10015	2
725	1	30000	165	64	1	1	1	1	1	0	1	0		2	1	1	6828.48	2
726	1	38000	162	62	1	2	2	1	1	0	1	5		2	1	1	6104.54	2
727	1	5000	167	69	1	2	1	2	1	1	1	0		2	1	1	6011.7	2
728	1	40000	156	55	1	2	3	1	1	1	1	6		2	1	1	3201.73	2
729	1		158	45	1	2	3	2	1	1	1	2	1	1	1	1,3	5874.5	2
730	1	2000	158	55	1	3	1	1	1	0	1	1	2	2	1	1	5918.6	2
731	1	7000	158	59	1	2	3	1	1	0	1	6		2	1	1	7736.8	2
732	1	10000	169	110	1	2	3	1	1	0	1	6	0	2	1	1	4503.1	2
733	1	10000	165	56	1	2	3	1	1	0	1	2	0	2	1	1	4784.82	2
734	1			85	1	2	1	2	1	1	0	0		1	1	1	12064.8	2
735	1	10000	160	52	1	2	1	2	1	1	1	2		1	1	1	11109.8	2
736	1	12000	167	107	1	2	3	1	1	1	1	2	1	2	1	1	4987.12	2
737	1	10000	156	58	1	2	3	1	1	0	1	2	1	2	1	1	6314.9	2
738	1	5000	160	55	1	2	1	1	1	0	1	1		2	1	1	10863.2	2
739	1	8000	165	60	1	2	1	2	1	0	0	1		1	1	1	4624.6	2
740	1	12000	169	56	1	2	3	1	1	1	1	4		2	1	1,3	9996.78	2
741	1		156	55	1	3	1	1	1	0	1	2		2	2	1	5476.5	2
742	1	30000	165	65	1	2	1	2	1	1	1	6		2	1	1	5836.35	4
743	1	4200	170	65	1	2	1	1	1	0	1	0		2	1	1	5801.08	2
744	1	3000	165	50	1	2	3	1	1	1	1	0		2	1	1	3735.2	2
745	1		168	118	1	2	3	1	1	0	1	0		2	1	1	5499.7	2
746	1	5000	165	58	1	2	2	2	1	1	1	0		1	1	1	4303.36	2
747	1	15000	170	62	1	2	3	1	1	0	1	0		2	1	1,3	5896.2	2
748	1	2000	162	55	1	2	1	1	1	1	1	1	2	2	1	1	4934.4	2
749	2		155	45	1	2	3	1	1	1	1	0		2	1	1	5456.3	2
750	1	2000	164	78	1	2	1	1	1	0	1	1		2	1	1	5966.7	2
751	1				1	2	1	1	1	0	0	2		2	1	1	3478.8	2
752	1	4000	160	55	1	2	2	2	1	1	1	0		1	1	1		2
753	1	25000	164	58	1	2	2	2	1	1	1		2	2	1	1	7509.27	2
754	1	10000	165	105	1	2	3	2	1	0	1	6	1	1	2	1	5286.21	2
755	1	9500	168	110	1	2	3	2	1	1	1	6		2	1	1	4369.4	2
756	1	5000	162	60	1	1	2	1	1	0	1	0		2	1	1	7047.7	2
757	1	10000	160	63	1	2	2	1	1	0	1	1		2	1	1	5165.16	2
758	1			59	1	2	1	1	1	0	1	0		2	1	1	11071.5	2
759	1		161	60	1	2	1	1	1	0	0	2		2	1	2	3482.6	2
760	1		165	61	1	2	1	1	1	1	1	0						2
761	1	2000	170	60	1	2	1	1	1	0	1	0		2	1	1	4987.7	2
762	8		160	48	1	3	2	1	1	0	1	0		2	1	1	14098.8	2
763	1	20000	169	56	1	2	3	1	1	1	1	0		2	1	2,3	5989.84	2
764	1	16000	155	44	1	2	3	1	0	0	1	1		2	3	1	6762.46	2
765	1	4000	158	60	1	2	2	2	1	1	1	2		1	1	1	5176.25	2
766	1	5000	172	64	1	2	2	2	1	1	1	2		1	1	1	11244	2
767	1	30000	160	54	1	2	2	2	1	1	1	2		1	1	1	12266.5	2
768	1	20000	158	52	1	2	3	1	1	0	1	2	0	2	1	1	4318.08	2
769	1	4000	167	70	1	2	4	2	1	1	1	0		2	1	2	4434.17	2
770	1	11000	172	71	1	2	1	1	1	1	1	0		2	1	1	15745.1	2
771	1	2000	175	74	1	2	1	2	1	0	1	0		2	1	1	6787.3	2
772	1		173	58	1	2	2	1	1	1	0			2	1	1	5502.6	2
773	1	12000	167	111	1	2	3	1	1	0	1	6		2	1	1	3454.5	2
774	1	10000	165	108	1	2	3	1	1	0	1	6	0	2	1	1	7091.34	2
775	1	20000	170	68	1	1	3	2	1	1	1	2		2	1	1	18697.7	2
776	1	20000	158	55	1	1	3	2	1	1	1	2		2	1	1	4745.34	2
777	1	30000	162	51	1	2	2	2	1	1	1	0		1	1	1	4333.21	2
778	1	10000	167	108	1	2	3	1	1	1	1	6	1	2	1	1	4115.5	2
779	1	50000	162	84	1	2	1	2	1	1	1	0		1	1	1	5607.7	2
780	1	15000	156	93	1	2	3	2	1	0	1	2		1	2	1,3		2
781	1		172	59	1	1	2	2	1	1	1	2		2	1	1	13223	2
782	1	3800	165	63	1	2	2	1	1	1	1	0		2	1	1		2
783	1	11200	168	65	1	2	1	1	1	0	1	0		1	1	1	7218.6	2
784	1	9000	167	110	1	2	3	1	1	1	1	2	0	2	2	1,3	4260.23	2
785	1	1000	170	60	1	1	1	1	1	0	1	0		2	1	1	5696.69	2
786	1	3000	160	52	2	3	2	1	1	0	1	0	0	2	1	1	9520.92	2
787	1		172	61	1	2	2	1	1	0	1			2	1	1	5571.1	2
788	1	2000	170	57	1	2	1	1	1	1	1	0		2	1	1	4999.5	2
789	1	20000	160	63	1	2	1	1	1	0	1	1		2	1	1	6055.24	2
790	1		163	64	1	2	1	2	1	0		2		1	1	1	13635.2	2
791	1	10000	170	79	1	1	1	2	1	0	0	6		1	1	1	4721.71	2
792	1			78	1	2	1	1	0	0	0	0		2	1	1	7065.76	2
793	1	20000	158	52	1	2	3	1	1	0	1	0		2	1	1,3	10990.5	2
794	1	5000	166	58	1	2	3	1	1	0	1	6	1	2	1	1,3	5340.92	2
795	1	30000	160	52	1	2	3	1	1	0	1	6		2	1	1,3	5999.75	2
796	7	11000	175	65	1	2	1	1	1	0	1	0		2	1	1	5784	2
797	1	28000	168	69	1	1	1	1	1	0	1	0	2	2	1	1	9115.6	2
798	1			66	1	2	1	2	1	0	1	0		2	1	1	3427.86	2
799	2	50000	157	46	1	2	1	2	1	1	1	0		2	1	1	6947.5	2
800	1	50000	165	60	1	2	2	1	1	0	1	0		2	1	1	5634.06	2
801	1	10000	167	52	1	2	2	1	1	1	1	0		1	1	1	5076.95	2
802	1				1	1	1	1	1	1	1	6	0	1	1	1	5440.5	2
803	1	20000	165	60	1	2	3	1	1	0	1	0		2	1	1,3	4998.58	2
804	1	20000	160	41	1	2	1	2	1	0	1	0		2	1	1	6337.9	2
805	1	8000	164	46	1	2	3	1	1	0	1	2		2	1	1,3	4979.34	2
806	1	2000	165	56	1	2	1	1	0	0	1	0		2	3	1	4940.54	2
807	1	7000	173	67	1	2	2	1	1	0	1	0		1	1	1	15960.1	2
808	1			61	1	2	1	1	1	0	1	0		2	1	1	7616.3	2
809	1	11000	156	55	1	2	1	2	1	1	1	2		1	1	1	5123.53	2
810	1	3000	168	65	1	2	1	2	1	1	1	1		1	1	1		2
811	1	5000	164	61	1	2	1	2	1	0	0	0		2	1	13	6408.85	2
812	1	3000	172	54	2	13	2	1	1	0	1	0	0	2	1	1	4414.64	2
813	1	15000	164	62	1	2	2	1	1	1	1	12		2	1	1	5127.56	2
814	1	15000	170	60	1	2	3	1	1	0	1	0		2	1	1,3	9056.08	2
815	1	14000	155	93	1	2	3	2	1	1	1	2	0	2	1	1	4218.82	1
816	1	15000	170	65	1	2	3	1	1	0	1	0		2	1	1,3	9992.86	2
817	1	20000	157	56	1	2	1	2	1	1	1	0		2	1	1	5488.5	2
818	1	4000	167	62	1	2	2	1	1	1	1	5		2	1	1	4472.36	2
819	1	10000	168	110	1	2	3	2	1	1	1	2		2	1	1	13268.6	2
820	1	6000	163	57	1	2	2	2	1	1	1	2		2	1	1	5663	2
821	1	5000	168	55	1	2	4	1	1	1	1	0		2	1	2	5922.84	2
822	1	0	168	74	1	2	1	1	1	0	1	2+5		2	1	1	6105	2
823	1	15000	156	47	1	2	3	1	1	0	1	0		2	1	1,3	4931.49	2
824	1	5000	154	40	1	2	1	2	1	1	1	2		1	1	1	4999.7	2
825	1	12000	166	108	1	2	3	1	1	1	1	6	0	2	1	1	4760.7	2
826	1	3000	172	61.5	1	2	1	1	1	1	1	2		2	1	1	5524.84	2
827	1	30000	178	65	1	2	3	1	1	0	1	0		2	1	1	5862.72	2
828	1	36000	156	55	1	2	1	1	1	1	1	0	2	2	1	1	5401.05	2
829	1	10000	165	61	1	2	3	1	1	0	1	4		2	1	1,3	5993.13	2
830	1	16000	165	56	1	2	3	1	1	0	1	2		2	1	1,3	5996.24	2
831	1	4000	155	70	1	2	1	1	1	0	1	0		1	2	1	5810.24	2
832	1	3600	154	55	1	2	2	1	1	0	0	0		2	1	1	5798.06	2
833	1			50	1	2	1	1	1	0	1	0		2	1	1	6349.5	2
834	1	6000	168	54	1	2	3	2	1	1	1	0	1	1	1	1		2
835	1	20000	164	50	1	2	3	1	1	0	1	0		2	1	1	7431.4	2
836	1	5000	160	51	1	2	1	1	1	1	1	0		2	1	1	7179.94	2
837	1	30000	155	50	1	2	1	2	1	1	1	2		2	1	1	6368.19	2
838	1	3000	165	62	1	2	2	1	1	1	1	0		2	2	1	7401.19	2
839	1	5000	157	51	1	2	1	1	1	1	1	0		2	1	13	5290.51	2
840	1	9000	173	74	1	2	2	1	1	1	1	0	2	2	1	1		2
841	1	0	157	44	1	2	1	1	1	1	1	2		2	1	1	9874	2
842	1	2000	156	56	1	2	1	1	1	0	1	0		1	1	1		2
843	1	12000	170	56	1	2	3	1	1	0	1	2		2	1	1,3	12999.6	2
844	1	25000	166	52	1	2	1	2	1	0	0	0		2	1	2	10976.2	2
845	1	1000	157	57	1	2	1	1	1	0	1	1		2	1	1	4732.3	2
846	1	1000	158	40	1	1	4	1	1	0	1	0		2	1	1	5554.3	2
847	1	3000	170	53	2	2	2	1	1	1	1	0		2	1	1	5495.92	2
848	1	6000	160	50	1	3	1	2	1	1	1	0		1	1	2		2
849	1	800	172	54	1	4	1	1	1	0	1	0	2	2	1	1	9960.1	2
850	1	5000	165	65	1	1	2	1	1	0	1	0		2	1	1	5497.83	2
851	1	22000	157	49	1	2	3	1	1	0	1	1+6		2	1	1,3	5994.74	2
852	1	18000	153	42	1	2	3	1	1	0	1	0		2	1	1,3	4991.72	2
853	1	10000	154	50	1	2	3	2	1	1	0	0		1	3	1,3	5980.17	2
854	1	30000	165	51	1	1	2	2	1	0	1	0	1	2	3	1	34428.2	2
855	1	3000	160	55	1	2	1	1	1	1	1	1	2	2	1	1	4850.4	2
856	1			53	1	2	1	1	1	1	1	0		1	1	1	11082.8	1
857	1	4000	170	70	1	2	3	1	1	0	1	0		2	1	1	6253.92	2
858	1	12000	166	50	1	2	3	1	1	0	1	0		2	1	1	11440.2	2
859	1	13000	156	71	1	2	3	1	1	0	1	2	1	2	1	1,3	9988.9	2
860	1		155	50	1	2	1	1	0	1	1	0						2
861	1	11000	167	107	1	2	3	1	1	1	1	2		2	1	1	4803.65	2
862	1	30000	170	58	1	2	1	1	1	0	1	1		1	1	1	4516.08	2
863	1		168	64	1	2	3	1	1	0	1	0		2	1	1	3666.2	2
864	1	20000	175	71	1	1	2	1	1	0	1	0		2	3	1	5964.27	2
865	1	20000	170	70	1	2	3	1	1	0	1	1		2	1	1	5940.44	2
866	1	18000	163	53	1	2	4	1	1	0	1	2		2	1	2	5703.64	2
867	1			64	1	2	1	1	1	0	1	0		2	1	1	9193.75	2
868	1	10000	161	49	1	2	1	2	1	1	1	2		2	1	1	7727.89	2
869	1		170	65	1	3	1	1	1	1	1	0		2	1	1	5756.5	2
870	1	11000	167	107	1	2	3	1	1	0	1	6	0	2	1	1	4464.22	2
871	1		158	41	1	2	2	2	1	1	1	2		1	1	1	5126.82	2
872	1	12000	160	49	1	2	3	1	1	0	1	6		2	1	1,3	5996.51	2
873	1	4000	158	55	1	2	1	1	1	1	1	0		1	1	1		2
874	1	3000	155	50	1	2	2	1	1	1	1	0		2	1	1	10271.9	2
875	1			80	1	2	1	1	1	1	1	0		1	1	1	5121.7	2
876	1	5000	155	46	1	2	1	2	1	0	1	0		1	1	1		2
877	2	10000	168	61	1	1	1	1	1	0	1	0		2	1	1	6027.3	2
878	1	5000	168	65	1	2	2	2	1	1	1	1		1	1	1	5128.56	2
879	1	1000	168	48	1	3	1	1	1	0	1	1		2	1	1	5999.7	2
880	1	12000	160	68	1	2	3	1	1	0	1	1		2	1	1,3	5999.33	2
881	1	10000	165	105	2	2	3	1	1	1	1	6		2	2	1		2
882	1	1000	165	60	1	2	2	1	1	0	1	5		2	1	1	11246.9	2
883	1	40000	158	58	1	2	1	1	1	0	1	0		2	1	1	6124	2
884	1	60000	165	60	1	2	2	1	1	0	1	0		2	1	1	10726.3	2
885	1	40000	158	51	1	2	2	1	1	0	1	0		2	1	1	8466.44	2
886	1	2500	156	43	1	3	1	2	1	1	1	0		1	1	1		2
887	1	5000	155	75	1	2	3	1	1	0	1	6		2	1	13	6792.42	2
888	1	31000	167	58	1	2	1	1	1	0	1	0	2	2	1	1	7120.5	2
889	1	1000	162	46	1	2	3	1	1	0	1	0		2	1	13	2285.5	2
890	1	16000	170	70	1	1	3	2	1	1	1	0	1	5	1	1	8560	2
891	1	20000	170	50	1	2	3	1	1	0	1	6		2	1	1,3	4994.77	2
892	1	10000	165	65	1	2	1	1	1	1	1	0		2	1	1	6296.3	2
893	1		162	54.2	1	2	1	2	1	0	0	2		1	1	2	8992.01	2
894	1	25000	163	52	2	2	1	1	1	0	0	0		2	1	1	4987.8	2
895	1	60000	160	54	1	2	2	2	1	1	1	0		2	1	1	4306.36	2
896	1	2000	156	57	1	2	2	1	1	0	1	2		2	1	1	5367.3	1
897	1	20000	153	40	1	2	3	1	1	0	1	6		2	1	1	26972.4	2
898	1	2000	165	60	1	2	2	1	1	1	1	5	0	2	1	1	5189.48	2
899	1	3200	174	74	1	2	1	1	1	0	0	0		2	1	1	5160.82	2
900	8		159	58	1	1	2	1	1	0	1	6		2	1	1	5497.61	2
901	1	5000	160	46	1	2	1	1	1	0	1	4		2	1	13	6242.24	2
902	1	12000	162	56	1	2	4	2	0	1	1	5		2	1	1	6011.68
903	1	20000	158	57	1	1	1	1	1	0	1	0	1	2	1	1	6312.7	2
904	1	11000	166	107	1	2	3	1	1	0	1	6	0	2	1	1	4574.7	2
905	1	10000	170	113	1	2	3	2	1	0	1	6	0	2	1	1	4845.1	2
906	1			79	1	2	1	1	0	0	0	0		2	1	1	6569.75	2
907	1	2000	150	46	1	2	2	1	1	1	1	2		2	1	1	6569.92	2
908	1	7000	162	55	1	2	3	1	1	0	1	0		2	1	1		2
909	1	10000	171	55	1	1	3	1	1	0	1	0	0	2	1	1	4563.32	2
910	1	20000	156		1	2	2	2	1	1	0	2		2	1	1	6320.4	2
911	1			50	1	2	1	2	1	1	1	0		2	1	1	12769.2	2
912	1		152	49.5	1	2	2	1	1	1	1	2		2	1	1	5633.5	2
913	1	2000	168	53	1	2	3	1	1	0	1	0		2	1	1,3	5578.8	2
914	1	10000	170	60	1	1	3	1	1	0	1	6	1	2	1	1	9609.79	2
915	1	20000	172	58	1	2	3	1	1	0	1	6		2	1	1,3	5994.11	2
916	1	20000	156	72	1	2	2	1	1	0	1	0		2	1	1	9303.3	2
917	1	5000	154	47	1	2	1	2	1	1	0	6		1	1	13	6989.42	2
918	1	20000	160	50	1	2	1	1	1	0	1	4		2	1	1	6209.26	2
919	1	20000	154	52	1	2	3	1	1	0	1	1		2	1	1,3	10965.1	2
920	1	20000	151	46	1	3	3	1	1	1	1	1		2	1	1,3	5994.81	2
921	1		170	62	1	2	2	2	1	1	0			1	1	1	5247.6	2
922	1	5000	173	60	1	2	4	1	1	0	1	2		2	1	1	5525.4	2
923	1	1200	164	61	1	3	1	1	1	0	1	1						2
924	1		167	42	1	2	1	1	1	0	0	2		1	1	2	6498.35	2
925	1	50000	170	66	1	2	1	2	1	0		0		1	1	1	3775.4	2
926	1	30000	158	55	1	2	1	1	1	0	0	0	2	2	1	1	6196	2
927	1	12000	166	44	1	2	1	1	1	0	1	0		2	1	1	7380.94	2
928	1	0	173	65	1	2	1	1	1	1	1	2	1	2	1	1	8345.1	2
929	1		160	60	1	2	3	1	1	1	0	0		2	1	1,3	5718.42	2
930	1	20000	163	76	1	2	1	1	1	0	1	0	1	2	1	1	6490.4	2
931	1			60	1	2	1	1	0	1		0		2	1	1	5281.6	2
932	1	3000	162	45	1	1	3	2	1	0	0	2						2
933	1	28000	159	50	1	2	3	1	1	1	1	1		2	1	1,3	9992.78	2
934	12	5000	160	45	1	3	1	2	1	1	0	0	1	1	1	1		2
935	1	15000	155	60	1	2	2	1	1	0	1	0		2	1	1	4353.63	2
936	1	4000	154	46	1	2	3	1	0	0	1	1		2	1	13	6940.83	2
937	1	20000	158	60	1	2	1	1	1	0	1	1		2	1	1	5659.4	2
938	1	800	162	43	1	2	1	1	1	0	1	6	1	2	1	13	7180.92	2
939	1	0	154	66	1	2	1	2	1	1	1	1+2		1	1	1	5022.3	2
940	1	4000	163	59	1	2	2	2	1	1	1	2		1	1	1	5053.98	2
941	1	30000	158	46	1	2	2	1	1	1	1	0	1	1	1	1	4195.66	2
942	1	20000	165	60	1	2	2	1	1	1	1	0	2	1	1	1	6007.14	2
943	1	50000	162	50	1	2	1	1	1	1	1	0		2	1	1	10237.4	2
944	1	4500	155	55	1	2	1	1	1	0	1	0		2	2	1	5564.82	2
945	1		168	54	1	2	2	1	1	0	1		1	2	1	1	5419.5	2
946	1	10000	170	55	1	2	1	1	1	0	1	4		2	1	1	3336.4	2
947	1	15000	168	62	2	3	2	1	1	1	1	0	1	2	1	1	5542.5	2
948	1	1000	157	47	1	2	2	1	1	0	1	4		2	1	1	5707.03	2
949	1	12000	163	60	1	2	1	1	1	1	1	0		2	1	1	4912.58	2
950	1		170	60	1	2	3	1	1	0	1	1		2	1	1	3527.1	4
951	1	20000	158	71	1	2	1	2	1	1	1	2		1	1	1	14004	2
952	1	2000	154	62	1	1	1	1	1	1	1	1		2	1	1	5952.82	2
953	1	15000	166	107	1	2	3	1	1	1	1	2	0	2	1	1	4326.8	2
954	1	12000	157	92	1	2	3	2	1	1	1	2		2	1	1	4370.3	2
955	1	8000	167	62	1	1	1	1	1	0	1	0	0	2	1	1	5498.35	2
956	1	10000	158	60	1	1	3	2	1	0	1	2		1	1	1	4825.9	2
957	1		168	64	1	1	2	1	0	1	1	0		2	2	1	5673.8	2
958	1			52	1	2	1	1	1	0	1	0		2	1	1	6846.7	2
959	1	10000	168	68	1	2	2	1	1	1	1	0		2	1	1	4224.88	2
960	1	5000	170	55	1	1	3	1	1	0	1	0		2	1	1	5745.32	2
961	1	12000	165	62	1	2	2	2	1	1	1	0	1	2	1	1	4837.49	2
962	1	12000	165	58	1	2	3	1	1	0	1	2	0	2	1	1	5154.7	5
963	1	20000	166	61	1	2	1	1	1	1	1	0		2	1	1	4234.22	2
964	1	10000	168	62	1	1	3	2	0	0	0	2		1	1	1	4419.14	2
965	1	11000	166	63	1	2	1	1	1	1	1	2		1	1	1	4789.14	2
966	1	20000	170	60	1	2	1	1	1	0	0	0		2	1	1	6295.5	2
967	1	20000	170	65	1	2	1	1	1	0	1	4		2	1	1	6657.69	2
968	1	9000	156	90	1	2	3	2	1	1	1	2		2	1	1	4237.92	2
969	1		172	62	1	2	1	1	1	1	1	0	1	2	1	13	20975.9	2
970	1	4万	160	45	2	3	1	1	1	0	0	0		1	1	1		2
971	1			41	1	2	1	1	1	0	1	0		1	1	1	5139.6	2
972	1	3600	154	45	1	3	1	1	1	1	1	6	2	2	1	13	7404.04	2
973	1	5000	167	64	1	2	1	1	0	0	1	0		2	2	1	3996.64	2
974	1	4300	170	62	1	2	2	1	1	0	0	0		2	1	1	5006.6	2
975	1	1200	170	60	1	2	2	1	1	0	1	0	2	2	1	1		2
976	1	20000	150	50	1	2	3	1	1	0	1	2		2	1	1	5353.44	2
977	1	20000	170	55	1	2	3	2	1	1	1	0	2	1	1	1	6294.3	2
978	1	10000	170	79	1	2	1	1	1	0	1	0		2	1	1	8005.8	2
979	1	30000	156	61	1	2	1	1	1	1	1	2		2	1	1	7452.4	2
980	1	3600	156	52	1	2	1	2	1	0	1	0		2	1	1	5873.64	2
981	1	10000	155	58	1	1	3	1	0	0	1	6	1	2	3	1		2
982	1	11000	170	61	1	2	1	1	1	0	1	0		2	1	1	6320.5	2
983	1	25000	160	50	1	2	1	2	1	1	1	2		1	1	1	11212	2
984	1		175	70	1	2	2	1	1	0	1	0	1	2	1	1	6395.3	2
985	1	35000	168	67	1	2	1	1	1	0	1	0	2	1	2	1	6335.7	2
986	1	5000	160	60	1	2	3	1	1	0	1	0		2	1	1	5544.24	2
987	1	20000	168	65	1	1	3	2	1	0	1	2	0	2	1	1	4575.5	2
988	1	10000	161	49	1	2	1	2	1	0	1	0		2	1	1	4768	2
989	1	30000	159	64.5	1	2	1	1	1	0	1	0	1	2	1	1	4993.3	2
990	1			57	1	2	1	2	1	1	1	2		2	1	1	4950.8	2
991	1	11000	165	106	1	2	3	2	1	0	1	6		1	1	1	9967.84	2
992	1	1000	165	50	1	2	2	2	1	1	1	0		1	1	1		2
993	1	4000	159	56	1	2	1	2	1	1	1	0		1	1	1		2
994	1	20000	158	51	1	2	3	1	1	1	1	1+2		2	1	2,3	5999.68	2
995	1	5000	160	64	1	2	1	1	0	0	1	2		2	2	1	3972.96	2
996	1	30000	158	51	1	2	2	2	1	1	1	0		1	1	1	6308.28	2
997	1	10000	156	48	1	2	1	1	1	1	1	0		2	1	1	7358	2
998	1	10000	157	94	1	2	3	1	1	1	1	6		2	2	1	5034.94	2
999	1	30000	167	55	1	2	1	1	1	1	1	2		2	1	2	4807.24	2
1000	1	12000	164	55	1	2	3	1	1	1	1	3		2	1	1,3	9984.38	1
1001	1	3000	159	62	1	2	2	2	1	1	1	0		1	1	1	5803.74	2
1002	1		160	57	1	2	1	1	1	0	0	2		2	1	1	3881.56	2
1003	1	20000	155	50	1	2	3	1	1	1	1	1		2	1	1,3	9990.31	2
1004	1	7000	165	60	1	2	3	1	1	1	1	4		2	1	1,3	5999.53	2
1005	1	12000	170	65	1	2	1	1	1	0	1	2		2	1	1	6388.42	2
1006	1	12000	158	60	1	2	1	1	1	0	1	1		2	1	1	8704.09	2
1007	1	30000	160	56	1	2	3	2	1	1	0	0		1	1	1,3	5999.75	2
1008	1	20000	165	55	1	3	3	1	1	0	1	4		2	1	1,3	5999.78	2
1009	1	18000	170	50	1	2	3	2	1	1	1	0		2	1	1,3	5999.28	2
1010	1		160	54	1	2	2	1	1	1	1	1	0	2	1	1	5498.24	2
1011	1	30000	159	50	1	2	3	1	1	1	1	2		2	1	1,3	5980.68	2
1012	1	22000	163	54	1	2	3	1	1	1	1	2		2	1	1,3	5983.8	2
1013	1	20000	171	58	1	2	3	1	1	1	1	2		2	1	1,3	5999.25	2
1014	1			56	1	2	1	1	0	0	0	0		2	3	1	4731	2
1015	1	15000	156	56	1	2	1	2	1	1	1	0		1	1	1	5114.8	2
1016	1	20000	158	56	1	2	1	2	1	1	1	0		1	1	1		2
1017	1	5000	160	63	1	2	3	2	0	1	0	0		1	1	13	6296.36	2
1018	1	10000	168	60	1	2	1	1	1	0	1	0		2	1	1	7033	2
1019	1	5000	166	52	1	2	2	2	1	1	1	0	1	1	1	1		2
1020	1		165	52	1	2	1	1	1	0	1	0		2	1	1	5401.9	2
1021	1		160	55	2	2	1	1	1	1	1	0						2
1022	1	3000	163	58	1	2	3	2	1	1	1	0		2	1	1,3	5974.8	2
1023	1	8000	166	65	1	2	3	2	1	1	1	2		2	1	1,3	5999.76	2
1024	1	26000	157	69	1	1	1	1	1	1	1	0	2	2	1	1	5056.4	2
1025	1	30000	165	57	1	2	2	1	1	0	1	0		2	1	1	7245.36	2
1026	1	5000	168	66	1	1	1	1	1	1	0			1	1	1	3059.95	2
1027	1		175	70	1	2	2	2	1	1	1	0		2	1	1	6324.8	2
1028	1	8000	169	57	2	3	2	1	1	1	1	0		2	1	1	4471.24	2
1029	1	2000	158	48	1	2	1	1	1	0	1	2		2	1	1	5587	2
1030	1	11000	166	107	1	2	3	1	1	0	1	2	0	2	1	1	9716.1	2
1031	1	15000	170	61	1	2	2	1	1	0	1	0		2	1	1	4203.2	2
1032	1	10000	164	100	2	2	3	1	1	0	1	2	1	2	1	1	14775.1	2
1033	1	9500	170	112	1	2	3	1	1	0	1	6	1	2	1	1	4750.52	2
1034	1	3	163	54	1	2	2	1	1	0	1	2		2	1	1	6611.66	2
1035	1	4000	160	62	1	2	2	1	1	1	1	26		2	1	1	8590.01	2
1036	1	0	170	55	1	2	1	1	1	0	1	2		1	1	1	4159.82	2
1037	1		150	52	1	2	3	1	1	0	0	0		2	1	1	5443.9	1
1038	1	6000	170	64	1	2	1	1	0	0	1	0		2	1	1	5223.65	2
1039	1				1	2	1	1	1	0	0	2		2	1	1	3654.51	2
1040	1	15000	168	70	1	2	3	1	1	0	1	0		2	1	1	5638.48	2
1041	1	20000	169	66	1	2	1	1	1	1	1	0		2	1	1	5139.87	2
1042	1		152	47.5	1	2	1	1	1	0	0	2		2	1	1	10425.4	2
1043	1	10000	158	55	1	2	2	2	1	1	1	0		2	1	1	6385	3
1044	1	3000	160	50	2	2	1	2	1	1	1	6		2	1	1	5419.15	2
1045	1	1500	163	56	1	2	2	1	1	0	1	0		2	1	1	6640.07	2
1046	1	35000	170	67	1	2	1	1	1	0	1	0	2	2	1	1	5292.4	2
1047	1	11000	163	105	1	2	3	1	1	1	1	2	0	2	1	1	4824.4	2
1048	1	11000	166	107	1	2	3	1	1	0	1	6	1	2	1	1	11016.1	2
1049	1			60	1	2	1	1	0	1	0	0		2	1	1	6281.1	2
1050	1			45	1	2	1	1	1	1	1	0		2	1	1	5306.6
1051	1	11000	165	62	1	1	3	1	0	0	1	6	0	2	1	1		2
1052	1	18000	160	49	1	2	2	1	1	1	1	2	2	2	1	1	4772.46	2
1053	1	20000	158	55	1	1	4	1	1	0	1	0		2	3	1	5983.06	2
1054	1	18000	155	49	1	2	3	1	1	0	1	0		2	1	1	5448.1	2
1055	1	3100	160	55	1	2	1	1	1	0	1	0		2	1	1	5676.2	2
1056	1		153	51	1	2	2	1	1	0	1	0	2	2	1	1,3	5872.48	2
1057	1	40000	160	70	1	1	1	1	1	1	0	0		2	1	1	6643.04	2
1058	1	10000	170	60	1	1	3	2	1	1	1	2		2	2	1	4597.14	2
1059	1	10000	168	61	1	1	3	1	0	1	1	2		2	3	1		2
1060	1	15000	165	65	1	2	1	1	1	0	1	0		2	1	1	4989.3	2
1061	1	30000	162	69	1	2	1	1	1	0	1	0	2	2	1	1	6525.9	2
1062	1	6000	155	49	1	2	3	1	0	0	1	0		2	1	1	7919.8	2
1063	1		162	50	1	2	2	1	1	0	1			2	1	1	4630	2
1064	1			85	1	2	1	2	1	0	1	0		1	1	1	5023.8	2
1065	1	30000	165	61	1	2	3	1	1	0	1	2		2	1	1	4810.7	2
1066	1	12000	156	89	1	2	3	1	1	1	1	6	1	2	1	1,3	8391.88	2
1067	1		168		1	2	2	1	1	0	1	0	1	2	1	1	6882.4	2
1068	1	0	168	64	1	2	1	1	1	0	1	2		2	1	1	5285.6	2
1069	1	60000	158	60	1	2	2	1	1	0	1	0		2	1	1	6169.32	2
1070	1		172	70	1	2	1	2	1	1	1	0		2	1	1	5667.4	2
1071	1	20000	171	56	1	2	3	1	1	1	1	0		2	1	1,3	5999.36	2
1072	1	20000	165	60	1	2	1	1	1	0	1	2		2	1	1	5971.34	2
1073	1	10000	162	60	1	2	2	2	1	1	1	2		1	1	1	8114.41	2
1074	1	10000	165	60	1	2	1	1	1	0	1	0		2	1	1	7351.03	2
1075	1	15000	165	70	1	2	1	1	1	0	1	2000-1-1	1	2	1	1	4641.9	2
1076	1	30000	169	58	1	2	3	1	1	1	1	0		2	1	1,3	14940.7	2
1077	1	20000	175	68	1	2	2	1	1	0	1	2		2	1	1	7089.16	2
1078	1	18000	170	70	1	2	3	1	1	0	1	1		2	1	1,3	5999.33	2
1079	1	18000	160	60	1	2	3	1	1	0	1	1+6		2	1	1,3	9982.22	2
1080	1		172	66.9	1	2	1	1	1	0	0	2	3	2	1	1	9053.58	2
1081	1	2000	156	48	1	2	3	1	1	0	1	0		2	1	1,3	5958.93	2
1082	1	4000	170	68	1	2	3	1	1	0	1	2+4		2	1	1,3	5998.3	2
1083	1	15000	168	54	1	2	3	2	1	0	1	2		1	1	2,3	14854	2
1084	1	12000	168	59	1	2	3	1	1	0	1	0		2	1	2,3	5995.45	2
1085	1	20000	158	48	1	2	3	1	1	0	1	6		2	1	1,3	17983.7	2
1086	1	18000	160	55	1	2	3	2	1	1	0	0		2	1	1,3	5996.95	2
1087	1	22000	155	50	1	2	3	1	1	0	1	2		2	1	1,3	14975.6	2
1088	1	10000	171	65	1	2	3	1	1	0	1	3		2	1	1,3	5995.17	2
1089	1	16000	156	50	1	2	3	1	1	1	1	1		2	1	1,3	5991.25	2
1090	1	20000	172	65	1	2	3	1	1	1	1	1+2+4		2	1	1,3	9989.99	2
1091	1	20000	171	66	1	2	3	2	1	1	0	0		1	1	2,3	5995.17	2
1092	1	18000	160	56	1	2	3	1	1	0	1	2		2	1	1	7995.02	2
1093	1	20000	169	62	1	2	3	2	1	0	0	6		1	1	1,3	5993.07	2
1094	1	20000	152	45	1	2	3	1	1	0	1	0		2	1	1,3	10989.3	2
1095	1	10000	154	49	1	2	3	1	1	1	1	2		2	1	1,3	4995.68	2
1096	1	23000	168	61	1	2	3	1	1	1	1	1		2	1	1,3	11989.6	2
1097	1	30000	160	45	1	2	3	1	1	0	1	0		2	1	1,3	8943.63	2
1098	1	20000	156	52	1	2	3	1	1	1	1	2		2	1	2,3	5999.74	2
1099	1	30000	163	57	1	2	3	1	1	0	1	2		2	1	1,3	5749.91	2
1100	1	20000	157	44	1	2	3	1	1	1	1	0		2	1	1,3	9989.98	2
1101	1	16000	164	52	1	2	3	1	1	0	1	0		2	1	1,3	5948.56	2
1102	1	30000	167	56	1	2	3	2	1	0	0	1		1	1	1,3	5999.95	2
1103	1	21000	163	59	1	2	3	1	1	0	1	3+4		2	1	1,3	9978.84	2
1104	1	15000	167	65	1	2	3	1	1	0	1	4		2	2	1,3	5992.54	2
1105	1	16000	160	48	1	2	3	1	1	0	1	2		2	1	1,3	5987.22	2
1106	1	25000	155	50	1	2	3	1	1	0	1	2		2	1	1,3	10914.5	2
1107	1	28000	155	56	1	2	3	1	1	0	1	1		2	1	1,3	4997.88	2
1108	1	19000	157	52	1	2	3	1	1	0	1	1		2	1	1,3	5975.56	2
1109	1	10000	154	49	1	2	3	1	1	0	1	4		2	1	1,3	4984.45	2
1110	1	20000	173	65	1	2	3	2	1	1	0	2		1	1	2,3	5933.29	1
1111	1	15000	171	60	1	2	3	1	1	0	1	4		2	1	1,3	7997.93	2
1112	1	8000	167	48	1	2	3	1	1	0	1	1		2	1	1,3	5984.48	2
1113	1	10000	165	58	1	2	3	1	1	1	1	2		2	1	1	5998.14	2
1114	1	12000	165	50	1	2	3	1	1	0	1	0		2	1	1,3	4997.68	2
1115	1	12000	167	56	1	2	3	1	1	0	1	0		2	1	1,3	5992.54	2
1116	1	10000	171	59	1	2	3	1	1	0	1	0		2	1	1,3	4997.64	2
1117	1	10000	168	56	1	2	3	1	1	1	1	2		1	1	2,3	8986.31	2
1118	1	10000	171	60	1	2	3	1	1	1	1	0		2	1	1	15709.1	2
1119	1	15000	164	57	1	2	3	1	1	0	1	0		2	1	1,3	4998.05	2
1120	1	18000	164	58	1	2	3	1	1	0	1	1		2	1	1,3	4999.48	2
1121	1	20000	155	50	1	2	3	1	1	1	1	0		2	2	1,3	11994.4	2
1122	1	15000	158	43	1	2	3	2	1	1	0	0		2	1	1,3	5996.32	2
1123	1	10000	165	54	1	2	3	2	1	1	1	5		2	1	2,3	11929.3	2
1124	1	12000	175	72	1	2	3	1	1	0	1	6		2	1	1,3	10997.2	2
1125	1	12000	170	62	1	2	3	1	1	0	1	0		2	1	2,3	5999.73	2
1126	1	12000	171	56	1	2	3	1	1	0	1	0		2	1	1,3	5995.55	2
1127	1	10000	170	54	1	2	3	1	1	0	1	2+4		2	1	1,3	5993.53	2
1128	1		164	62.7	1	2	1	2	1	1	0	2		1	1	2	8021.09	2
1129	1	5000	160	55	1	2	1	1	1	1	1	2		2	1	1	6191.96	2
1130	7	40000	163	53	1	2	3	2	1	1	0	0		1	1	2,3	5998.94	2
1131	1	14000	167	62	1	2	3	1	1	0	1	2		2	1	1,3	5990.11	2
1132	1	5000	152	47	1	2	3	1	1	0	1	0		2	1	2	5999.26	2
1133	1	0	174	55	1	2	1	1	1	1	1	2		2	1	1	12994.2	2
1134	1	3000	168	60	1	2	1	1	1	0	1	4		2	1	1	3909	2
1135	1	2000	160	64	1	2	1	1	1	0	1	0		2	1	1	4962	2
1136	1		152	47	1	2	3	1	1	0	1	1		2	1	1	7715	2
1137	1		165	60	1	2	2	1	0	0	1	0	1	2	2	1		2
1138	1	0	178	60	1	2	1	1	1	0	1	2		2	1	1	6166.2	2
1139	1	8000	164	65	1	2	3	2	1	1	0	0		1	1	1,3	5997.82	2
1140	1	20000	165	61	1	2	3	1	1	0	1	2+5		2	1	1,3	5999.53	2
1141	1	12000	165	63	1	2	3	1	1	0	1	4		2	1	1,3	5575.68	2
1142	1	6000	168	59	1	2	3	1	1	1	1	4+5		2	1	1,3	5994.41	2
1143	1	14000	154	44	1	2	3	1	1	0	1	2+4+5+6		2	1	1,3	5998.22	2
1144	1	8000	167	51	1	2	3	1	1	0	1	1		2	1	1,3	5995.93	2
1145	1	14000	168	60	1	2	3	1	1	0	1	4		2	1	1,3	5998.23	2
1146	1	8000	165	62	1	2	3	1	1	0	1	2		2	1	1,3	8985.67	2
1147	1	10000	156	65	1	2	1	1	1	0	1	1+2+3+5	1	2	1	1	5284	2
1148	1	7000	173	70	1	2	2	1	1	0	1	0		2	1	1	9698.31	2
1149	1	18000	170	58	1	2	3	1	1	0	1	0		2	1	1	3608.7	2
1150	1	12000	164	107	1	2	3	1	1	1	1	2	0	2	1	1		2
1151	1		158	54	1	2	1	2	1	1	1	0		2	1	1	6465.9	2
1152	1	5000	160	50	1	2	2	2	1	1	1	2		1	1	1	11208.8	2
1153	1		168	60	1	2	1	1	1	0	1	0		1	2	1	4770.7	2
1154	1	11000	167	108	1	2	3	2	1	1	1	0		2	2	1	4923.03	2
1155	1	3000	1.7	60	1	2	2	1	1	0	1	5		2	1	1	8996.6	2
1156	1	15000	164	60	1	2	2	1	1899-12-31	0	1	0	2	2	1	1	7272.06	2
1157	1	21000	172	148	1	2	3	1	1	0	1	6		2	1	1	5243.4	2
1158	1		161	60	1	2	2	2	1	1	1		1	2	1	1	5602.4	2
1159	1	5200	167	65	1	2	2	1	1	0	1	1		2	2	1	6290.45	2
1160	1	1000	153	42	1	3	2	1	1	0	1	0	1	1	1	1		2
1161	1	10000	160	60	1	2	2	1	1	0	1	2		2	1	1	2575.1	2
1162	1	5000	172	58	1	2	3	2	1	0	1	5		2	1	1	3495	2
1163	1			43	1	2	1	2	1	1	1	2		2	1	1	7062	2
1164	1	13000	162	55	1	2	2	1	1	0	1	1		2	1	1	23752.2	2
1165	12	25000	167	70	1	1	2	1	1	0	1	0		2	1	1		2
1166	1	2000	160	45	1	3	1	1	1	0	1	0		2	1	1	4937.6	2
1167	1	0	170	70	1	2	2	2	1	1	1	2		1	1	1	7945.28	2
1168	1	15000	162	62	1	1	1	1	0	0	1	0		2	2	1	3955.13	2
1169	1	5800	165	52	2	3	2	2	1	1	1	2	0	2	1	1	5144.1	2
1170	1	10000	157	51	1	2	3	1	1	1	1	0		2	1	1,3	5997.85	2
1171	1	13500	161	100	1	2	3	1	1	1	1	6	1	2	1	1	5137.09	2
1172	1	8000	165	60	1	2	2	1	1	0	1	2	0	2	1	1	5513.9	2
1173	1	2000	173	67	1	2	1	2	1	1	1	2		1	1	1	4995.7	2
1174	1	4000	170	48	1	3	1	2	1	1	1	0		1	2	1		2
1175	1	12000	170	65	1	2	3	1	1	1	1	2	0	1	1	1	8789.36	1
1176	1	30000	173	58	1	2	1	1	1	1	1	0	2	2	1	1	7395.2	2
1177	1	2500	170	70	1	2	2	1	1	0	1	0	3	2	1	1	5886.71	2
1178	1	8000	168	57	1	2	2	1	1	1	1	0		2	1	1	5084.61	2
1179	1		174	65	1	2	2	1	1	0	1	0		5	1	1	5156.9	2
1180	1	6000	170	70	1	2	1	1	1	0	1	0		2	1	1	5911.96	2
1181	1		165	60	1	1	2	1	0	1	1	0	2	2	1	1	7873.6	5
1182	1		170	59	1	2	3	1	1	0	1	0		2	1	1	14399.3	2
1183	1	28000	171	65	1	1	1	2	1	1	1	0	1	2	2	1	4896.86	2
1184	1		160	50	1	2	2	2	1	0	1	0		1	1	1	5360.83	2
1185	1	20000	165	58	1	2	2	1	1	0	1	0		1	1	1	11822.3	2
1186	1	8000	162	50	1	1	1	2	1	1	0	0		1	1	1		2
1187	1	1800	178	69	1	2	4	1	1	0	1	1		2	1	1		2
1188	1	20000	168	70	1	1	3	1	1	0	1	2	0	2	1	1	5264.42	2
1189	1	15000	170	58	1	2	3	1	1	0	1	0		2	1	1	3368	2
1190	1	12000	162	60	1	2	3	1	1	0	1	0		2	1	1	6230.4	2
1191	1	10000	162	52	1	2	3	1	1	1	1	6		2	1	1,3	16650.9	2
1192	1	7000	165	52	1	2	3	1	1	1	1	0		2	1	1,3	5986.25	2
1193	1	24000	165	52	1	2	3	1	1	0	1	2		2	1	1,3	5971.28	2
1194	1	3000	156	48	1	2	3	1	1	0	1	0		2	1	1		2
1195	1	15000	167	112	1	2	3	1	1	1	1	6		2	1	1	4307.02	2
1196	1	10000	156	54	1	2	1	2	1	1	1	2		1	1	1	11714.6	2
1197	1	12000	173	60	1	2	3	1	0	1	1	6	0	2	1	1		2
1198	1	5000	170	73	1	2	3	2	1	1	0	6		2	1	13	5609.11	2
1199	1		168	55	1	2	2	1	1	0	1	0		2	1	1	5530.2	2
1200	1	13500	150	85	1	2	3	1	1	0	1	6		2	1	1	9460.42	2
1201	1	12000	162	55	1	2	1	1	1	1	1	0		2	1	1	6180.2	2
1202	1	5000	163	63.5	1	2	2	1	1	0	1	2002-1-1		2	1	1	4930.1	2
1203	1	11000	165	106	1	2	3	1	1	0	1	6	0	1	1	1	4324.7	2
1204	1	4500	170	76	1	1	1	1	1	1	1	4		2	1	1	7266.62	2
1205	6	7800	170	58	2	3	1	1	0	0	1	6		2	1	1	6387.46	2
1206	1	12000	170	65	1	2	1	1	1	0	1	1		2	1	1	6784.34	2
1207	1	12000	166	107	1	2	3	2	1	1	1	2		2	1	1	5553.3	2
1208	1	11000	167	109	1	2	3	1	1	1	1	2		2	1	1	9492.98	2
1209	1	10000	170	66	1	1	3	1	0	1	1	2		2	3	1		2
1210	1	10000	170	114	1	2	3	2	1	1	1	2	0	2	1	1	4663.3	2
1211	1	50000	158	55	1	2	1	1	1	0	1	5		2	1	1	5629.5	2
1212	1	2000	170	79	1	2	1	1	1	1	1	0		2	1	1	5998.8	2
1213	1		170	80	1	2	1	2	1	1	1	0		2	1	1	5697.8	2
1214	1	8000	176	68	1	2	1	1	1	1	1	0		2	1	1	5478.56	2
1215	1	4500	172	61	1	2	1	1	1	1	1	2		2	1	1	5266.29	2
1216	1	500	173	50	1	2	1	1	1	0	1	1		2	1	1	4978.9	2
1217	1	7000	163	51	1	2	3	1	1	0	1	0		2	1	1	6491.42	2
1218	1	11000	165	105	1	2	3	1	1	1	1	6		2	1	1	13138.6	2
1219	1	20000	175	65	1	1	1	1	1	0	1	0		2	1	1	6388.2	2
1220	1	5000	150	36	1	2	1	2	1	1	1	0		1	1	1		2
1221	1	2000	172	64	1	2	1	1	0	0	1	0		2	3	1	3536.31	2
1222	2	10000	167	56	1	2	3	1	1	0	1	0		2	1	1,3	5996.34	2
1223	1	10000	165	62	1	1	2	1	1	1	1	0		2	1	1	7987.36	2
1224	1	5000	168	59	1	2	1	2	1	1	1	0		2	1	1	23882.9	2
1225	1	5000	162	53	1	2	1	1	1	0	1	2	1	2	1	1	6600.98	2
1226	2	30000	175	58	1	2	3	2	1	0	0	0		1	1	1,3	5999.18	2
1227	2	20000	171	52	1	2	3	2	1	0	0	2		1	1	1,3	5998.33	2
1228	2	20000	171	59	1	2	3	2	1	0	1	0		1	1	2,3	5999.14	2
1229	1	10000	155	90	1	2	3	1	1	0	1	2		1	2	1	7820	2
1230	1	10000	170	79	1	2	1	1	1	0	1	2		2	1	1	12934.2	2
1231	1			67	1	2	1	1	0	1	0	0		2	1	1	5648.6	2
1232	1	11000	160	60	1	2	1	1	1	0	1	6		2	1	1	5248.1	2
1233	1	30000	172	55	1	2	2	1	1	0	1	2		1	1	1	5008.04	2
1234	1	20000	167	75	1	2	3	2	1	0	0	1+2		1	2	1,3	9998.02	2
1235	1	48000	162	63	1	1	1	1	1	0	1	0		2	3	1	7130.44	2
1236	1		162	75.5	1	2	1	2	0	0	0	2		1	1	1	1991.65	2
1237	1	15000	160	48	1	1	3	1	0	0	1	2		2	3	1		2
1238	1	2000	162	60	1	2	3	1	1	0	0	0		2	1	1	14542.3	2
1239	1	18000	160	55	1	2	3	1	1	1	1	0		2	1	1	4925.5	2
1240	1	5000	158	36.5	1	2	1	2	1	1	1	2		1	3	1	4986.5	2
1241	1	15000	167	110	1	2	3	1	1	0	1	2	0	2	1	1	4103.85	2
1242	1	2000	167	56	1	2	1	1	1	1	1	0		2	1	1,3	6633.9	2
1243	1	6100	168	71	1	2	3	1	0	0	1	6		2	1	13	6712.48	2
1244	1	10000	165	60	1	2	1	1	1	1	1	0		2	2	1,3	4999.48	2
1245	1	8000	167	65	1	2	3	1	1	1	1	0		2	1	2,3	4997.68	2
1246	1	4600	165	80	1	2	1	1	1	0	1	6		2	1	13	5839.27	2
1247	1	30000	161	60	1	2	1	1	1	0	1	0		2	1	2	3906.22	2
1248	1	3000	168	50	1	2	1	2	1	1	1	2		2	1	1	7186.7	2
1249	2	20000	160	48	1	2	3	1	1	1	1	2		2	1	2,3	5999.92	2
1250	1	15000	174	61	1	2	2	1	1	0	1	1		2	1	1	5974.6	5
1251	1	20000	155	49	1	2	2	2	1	1	1	2		2	1	1	5497.4	2
1252	1	15000	167	52	1	2	1	1	1	0	1	2		2	1	1	3903.18	2
1253	1			51	1	2	1	1	0	0	0	0		2	3	1	31275.4	2
1254	1	12000	167	55	1	2	1	1	1	1	1	0		1	1	1	4616.47	2
1255	1	50000	170	66	1	2	2	2	1	1	1	2		2	1	1	5452.9	2
1256	1	10000	172	65	1	2	2	2	1	1	1	0	2	2	1	1	4179.26	2
1257	1	15000	165	50	1	2	1	1	1	0	1	6		2	1	1	4679.85	2
1258	1	6000	168	54	1	2	3	1	1	0	1	6		2	1	1	8051.3	2
1259	1	50000	175	56	1	2	2	1	1	0	1	6		2	1	1	5096.67	2
1260	1	3000	170	60	1	2	1	1	1	0	1	2	0	2	1	1	4972.9	2
1261	1	6000	164	50	1	2	1	1	1	1	1	6						2
1262	1	60000	167	55	1	2	1	1	1	0	1	0		2	1	1	6216.9	2
1263	1	10000	169	110	1	2	3	1	1	0	1	6	0	2	1	1	3965.54	2
1264	1			67	1	2	1	1	1	0	1	1		2	1	1	7355.53	2
1265	1	2000	160	62	1	2	1	2	1	1	1	2		2	1	1	6918.6	2
1266	1	10000	168	56	1	2	3	1	0	0	1	0		2	1	1	5676	2
1267	1	16000	172	55	1	1	3	1	1	1	1	0		2	1	1	5531.64	2
1268	1	8000	1.72	58	1	2	3	1	1	0	1	0		2	2	1,3	3936.3	2
1269	1	3200	166	60	1	2	1	2	1	1	1	0		2	1	1	4235.22	2
1270	1		169	66	1	2	1	1	1	1	0	2		2	1	1	3658.27	2
1271	1			45	1	2	1	1	0	0	0	0		2	3	1	7020.8	2
1272	1	2000	161	73	1	2	2	1	1	1	1	6	2	2	1	1	5494.2	2
1273	1	5000	156	46	1	2	3	1	1	0	1	0		2	1	13	6810.63	2
1274	1	10000	167	110	1	2	3	1	1	0	1	6		2	1	1	3912.54	2
1275	1	10000	156	108	1	2	3	1	1	0	1	6		2	1	1	4756.7	2
1276	1	7000	163	65	1	2	3	2	1	1	1	2		2	1	1	7284.86	2
1277	2	5700	167	50	1	1	1	2	1	0	0	6	1	2	1	13	6539.89	2
1278	1	10000	155	53	1	2	3	1	1	0	1	2	0	2	1	1	5412.31	2
1279	1		1.71	62	1	3	1	1	1	0	1	0		2	1	1	6212	2
1280	1	15000	167	112	1	2	3	1	1	0	1	6		2	1	1	4789.29	2
1281	1	11000	166	108	1	2	3	1	1	1	1	6	1	2	2	1	4652.22	2
1282	1				1	2	1	2	1	1	1	0		2	1	1	6349	2
1283	1			58	1	2	2	1	1	0	1	0		2	1	1	12236.9	2
1284	1		156	66	1	2	1	1	1	1	1	6						2
1285	1		160	50	1	2	1	2	1	0	1	3						2
1286		5000	170	68	1	2	3	1	1	0	1	6		2	1	1	12466.1	2
1287	1	20000	165	60	1	2	2	1	1	1	1	2		2	1	1	12862.3	2
1288	1	2000	162	50	1	2	2	1	1	1	1	0	2	2	1	1	4217.92	2
1289	1	5000	173	54	1	2	4	1	1	0	1	0		2	1	1	4803.48	2
1290	1	10000	151	80	1	2	3	1	1	0	1	6	0	2	1	1	4248.5	2
1291	1	5000	162	55	1	2	1	1	1	1	1	2+5		2	1	1	5950.5	2
1292	7	20000	156	40	1	2	3	1	1	1	1	2		2	1	1,3	9997.6	2
1293	1	1000	160	50	1	3	1	2	1	0	1	5						2
1294	1	3000	165	65	1	2	4	1	1	0	1	0		2	1	1	5907.52	2
1295	1	5000	170	55	1	2	1	1	1	0	1	0		2	1	1	6627.6	2
1296	1	2000	155	48	1	3	1	1	1	0	1	1		2	1	1	4972.4	2
1297	1		155	48	1	2	3	1	1	0	1	0		2	2	1,3	5000	2
1298	1	5000	160	51	1	2	1	2	1	1	1	2		2	1	1	5249.7	2
1299	1		172	60	1	2	2	1	1	0	1	0		2	1	1	5293.5	2
1300	1	2000	1.63	52	1	1	1	1	1	0	1	0		2	1	1	5392.64	2
1301	1	25000	151	42	1	2	3	1	1	1	1	0		2	1	1,3	5991.41	2
1302	1	16000	168	50	1	2	3	2	1	0	1	0		2	1	1	4659.6	2
1303	1	8000	174	66	1	2	3	1	1	1	1	2		2	1	1,3	9992.87	2
1304	1	18000	168	51	1	2	3	2	1	1	1	0		2	1	1,3	5922.9	2
1305	1	15000	168	65	1	2	3	1	1	1	1	4		2	1	2,3	4992.06	2
1306	1	12000	157	49	1	2	1	1	1	1	1	2		2	1	1	6897	2
1307	1	4500	170	65	1	2	2	2	1	1	0	0		1	1	1	5813.58	2
1308	1	0	165	46	1	2	1	1	1	0	1	0		2	1	1	6938	2
1309	1	0	165	71	1	2	1	1	1	1	1	2+5		2	1	1	5921.5	2
1310	1	15000	171	58	1	2	4	2	0	1	0	0		2	1	2	7435.46	2
1311	1	15000	170	65	1	2	2	2	1	1	1	0		1	1	1	4725.97	2
1312	1	20000	168	70	1	1	3	2	1	1	1	2	0	2	1	1	10616.9	2
1313	1	2000	168	63	1	2	2	2	1	0	1	0		2	1	1	6506.94	2
1314	1	3000	165	65	1	2	1	1	1	0	1	2		2	1	1	4943.61	2
1315	1	12000	178	81.5	1	2	1	1	1	0	1	0		2	1	2	5328.92	2
1316	12	10000	176	58	1	2	1	2	1	1	1	0		1	1	2		2
1317	1	1200	172	46	1	3	2	2	1	0	1	0		1	1	1		2
1318	1	15000	170	65	1	2	2	1	1	1	1	0	1	2	2	1	5123.49	2
1319	1	15000	165	60	1	2	2	2	1	1	1	0	2	2	1	1	10167.5	2
1320	1	15000	1.68	65	1	2	1	1	1	0	1	0						2
1321	1	6000	168	55	1	2	3	1	1	0	1	1		2	1	1	3521	2
1322	1	5800	166	60	1	2	2	1	1	1	1	5		2	1	1	36516.9	2
1323	1	10000	165	62	1	2	3	1	1	0	1	2		2	1	1	5467.05	2
1324	1	7000	168	68	1	2	1	2	1	1	1	0		2	1	1	5263.8	1
1325	1	20000	154	46	1	2	3	1	1	0	1	4		2	1	1,3	5999.72	2
1326	1	20000	152	50	1	2	4	2	1	0	1	2		2	1	1	3713.3	2
1327	1	15000	160	52	1	2	3	1	1	0	1	2		2	1	1	6432.52	2
1328	1	21000	163	53	1	2	2	1	1	0	1	0		2	1	1	5665.77	2
1329	1	7500	159	51	1	2	2	2	1	1	1	0		2	2	1		2
1330	1	9000	159	52	1	1	1	1	1	0	1	0		2	1	1		2
1331	1	8000	160	47	1	3	2	1	1	1	1	0		1	1	1		2
1332	1	8000	158	46	1	2	2	2	1	1	1	0		1	1	1		2
1333	1	4000	170	65	1	1	1	1	1	1	1	0		2	1	1	13098.5	2
1334	1	20000	169	58	1	2	3	1	1	1	1	2		2	1	1,3	4995.64	2
1335	1	20000	170	50	1	2	3	1	1	1	1	2		2	1	2,3	5999.42	2
1336	1	10000	166	62	1	2	3	1	1	0	1	0		2	1	1,3	4989.63	2
1337	1		162	60	1	2	2	1	1	0	1		1	2	1	1	5520.34	2
1338	1	6500	160	60	1	2	1	2	1	0	0	6	2	1	1	13	4975.79	2
1339	1	2000	173	80	1	2	2	1	1	0	1	0		2	1	1	4999	4
1340	1	7000	169	60	1	2	1	1	1	1	1	0		2	1	1	11485.6	2
1341	1	4200	168	55	1	2	2	1	1	0	1	0		2	1	1	5852.03	2
1342	1	5000	165	53	1	2	1	2	1	0	1	2		1	1	1	4745.5	2
1343	1	4500	172	63	1	2	1	1	1	0	1	0		2	1	1	5853.82	2
1344	1	5000	165	70	1	2	1	1	1	0	1	0		2	1	1	17791.5	2
1345	1		165	50	1	2	1	2	1	0	1	2		2	1	1	7492.1	2
1346	1		154	55	1	2	1	1	1	1	0	2		2	1	1	2526.79	2
1347	1	3000	168	63	1	2	2	1	1	1	1	5		2	1	1	5499.72	2
1348	1	25000	170	65	1	2	1	2	1	0	1	0		1	2	1	2991.33	2
1349	1	2000	170	59	1	2	1	1	0	0	1	1		2	1	1	5998.6	2
1350	1	2000	164	67	1	2	2	1	1	0	1	1		2	1	1	5072.6	2
1351	1	20000	156	53	1	2	1	1	1	0	1	1		2	1	1	5839.12	2
1352	1			60	1	2	1	2	1	1	1	2		1	1	1	13776.1	2
1353	1	40000	170	68	1	2	1	1	1	0	1	0	2	2	1	1	5699.11	2
1354	1	5100	165	63	1	2	3	1	0	0	1	0		2	1	13	5370.86	2
1355	1	30000	162	50	1	2	2	1	1	1	1	0		1	1	1	8683.78	2
1356	1	15000	150	50	1	2	1	2	1	0	1	0	1	2	1	1	4824.2	2
1357	1	8000	160	55	1	1	3	1	1	0	1	0		2	1	1	6041	2
1358	1	20000	155	48	1	3	3	1	1	0	1	0		2	1	1,3	7997.2	2
1359	1	28000	160	47	1	2	3	1	1	1	1	2		2	1	2,3	4998.34	2
1360	1	6000	162	49	2	3	2	1	1	0	1	0		2	1	1	5499.44	2
1361	1	8000	170	58	1	2	4	1	1	0	1	2		2	1	1	5678.8	2
1362	1	19000	160	52	1	2	3	1	1	1	1	2		2	1	1,3	5999.09	2
1363	1		167	62	1	2	2	1	1	0	1	0		2	1	1	4851.24	2
1364	1	20000	160	45	1	2	2	1	1	1	1	2		2	1	1	5092.82	2
1365	1		175	60	1	2	1	2	0	0	0	2		1	1	1	10042.1	2
1366	1			50	1	2	2	1	1	0	1	2		2	1	1	5017.34	2
1367	1	5000	158	53	1	2	2	2	1	1	0	0		1	1	1	5833.02	2
1368	1	10000	172	56	1	2	3	2	1	1	1	2		2	1	1	6688.99	2
1369	1		170		1	2	1	1	0	0	1	0		2	1	1	5046.8	2
1370	1	1000	170	53	1	3	1	1	0	0	1	1		2	2	1	3934.65	2
1371	1	10000	156	89	1	2	3	1	1	1	1	2	0	2	1	1	4980.2	2
1372	1	10000	168	53	1	2	1	2	1	1	1	2		2	1	1	6748.9	2
1373	1	30000	160	40	1	2	2	1	1	0	1	0		2	1	1	7523.84	2
1374	1	20000	156	50	1	2	3	1	1	0	1	0		2	1	1,3	5956.77	2
1375	1	10000	166	51	1	2	1	2	1	1	1	0		1	1	1		2
1376	1		150	65	1	2	1	2	1	1	1	0		2	1	1	5096.5	2
1377	1	20000	160	60	1	2	2	3	1	0	1	2		2	1	1	6705.56	2
1378	1	10000	165	59	1	2	1	2	1	1	1	2	1	5	2	1		2
1379	1	0	168	63	1	2	1	1	1	0	1	2		2	1	1	5405.1	2
1380	1	10000	165	62	1	2	3	1	1	1	1	2	0	2	1	1	4202.48	2
1381	1		163		1	1	1	1	1	1	0	0		2	1	1	4923.2	2
1382	1	2000	162	64	1	2	1	1	1	0	1	1		2	1	1	5637.2	2
1383	1	15000	152	85	1	2	3	1	1	0	1	6		2	1	1	4471.14	1
1384	2	10000	170	70	1	1	4	1	1	0	1	0		2	1	1	6155.66	2
1385	7	20000	158	50	1	2	3	1	1	1	1	6		2	1	2,3	4961.9	2
1386	1	10000	160	55	1	2	2	1	1	0	1	6		2	1	1	13252.6	2
1387	1	5000	158	51	1	2	1	1	1	0	1	0		2	1	1		2
1388	1	7000	168	66	1	2	1	1	1	0	1	0		2	1	1	5496.6	2
1389	1	5000	171	56	1	2	2	1	1	0	1	2		2	1	1		2
1390	1			63	1	2	1	2	1	0	1	2		1	1	1	5153	2
1391	1	20000	175		1	2	1	2	1	1	1	0		2	1	1	22259.6	2
1392	1	12000	167	63	1	2	3	1	1	0	1	0		2	1	1,3	5984.21	2
1393	1	1000	168	56	1	2	3	1	0	0	1	0	1	2	1	1	4645.1	2
1394	1	2000	168	64	1	2	1	1	1	0	1	0		1	1	1	5043.08	2
1395	1	4000	170	65	1	2	4	1	1	0	1	0		2	1	1	6167.94	2
1396	1	4700	171	65	1	2	1	1	1	0	1	0		2	1	1	5794.02	2
1397	1	4000	163	52	1	2	1	2	1	1	1	0	1	2	1	1	7402.1	2
1398	1	2000	165	63	1	2	1	1	0	0	1	0		2	1	1	5499.78	2
1399	1	5000	165	55	1	2	3	1	1	1	1	1		2	1	1	6056.44	2
1400	1	12000	167	109	1	2	3	2	1	0	1	6	0	1	1	1	5607.13	2
1401	1	15000	165	65	1	2	1	1	1	0	1	0		2	1	1	5593.6	2
1402	1		165	49	1	1	2	1	1	1	1	0		2	1	1	5499.52	2
1403	1	10000	167	110	1	2	3	1	1	1	1	2	0	2	1	1	6571.7	2
1404	1	10000	168	111	1	2	3	1	1	1	1	2		2	1	1	4803.25	4
1405	1	15000	171	64	1	2		1	1	1	1	2		2	1	1	5827.7	2
1406	1	4000	170	56	1	1	1	1	1	0	1	0	3	2	1	13	8076.56	2
1407	1	10000	162	47.5	1	2	1	1	1	1	1	0		2	1	1	8004.3	2
1408	1			54	1	2	1	1	0	0	0	0		1	3	1	5552	2
1409	1	11000	164	104	1	2	3	3	1	0	1	2	2	2	1	1	8185.26	2
1410	1		170	59	1	2	2	1	1	1	0			2	1	1	5017	2
1411	1	21000	155	47	1	2	3	1	1	0	1	2+4		2	1	1,3	9899.13	2
1412	1	20000	173	87	1	2	1	2	1	1	1	0		1	1	1	7516.38	2
1413	1		175	60	1	1	1	1	1	1	1	6						2
1414	1	11500	153	85	1	2	3	2	1	0	0	2	0	1	1	1	3438.47	2
1415	1	40000	155	53	1	2	2	1	1	0	1	0		2	1	1	4404.91	2
1416	1			53	1	2	1	1	1	0	1	0		2	1	1	4798.5	2
1417	1	30000	175	57	1	2	3	1	1	1	1	3		2	1	1,3	5995.55	2
1418	1	2000	158	65	1	1	1	1	1	0	1	1		2	1	1	3651.3	2
1419	1	50000	162	60	1	2	2	2	1	1	1	0	1	2	1	1	4206.52	2
1420	1	10000	155	54	1	1	3	1	1	0	1	2		2	1	1,3	5093.6	2
1421	1	20000	156	50	2	2	1	2	1	1	1	0	2	2	2	1	4938.94	2
1422	1	20000	167	56	1	2	3	2	1	1	0	2		2	1	1,3	5991.54	2
1423	1	1500	172	50	1	3	1	1	1	0	1	0	1	2	1	1		2
1424	1	8000	150	49	1	2	3	1	0	0	1	6		2	1	1	6352.91	2
1425	1	7000	172	55	1	2	1	1	0	0	1	0	1	2	2	1		2
1426	1	4万	170	60	1	2	1	1	1	1	1	6		2	2	1	4788.69	2
1427	1	10000	151	86	1	2	3	2	1	0	1	2	0	2	1	1	9708.1	2
1428	1	5000	156	55	1	2	2	1	1	1	1	0	1	1	1	1		2
1429	1	3000	1.55	58	1	2	3	1	1	0	1	0		2	1	1	3548.9	2
1430	1	2000	1.71	75	1	1	2	1	1	0	1	0		2	1	1	10485.6	2
1431	1	10000	171	60	1	1	3	1	1	1	1	2	1	2	1	1	20306.5	2
1432	1	5000	160	50	1	2	2	1	1		1	1		2	1	1	5028.46	2
1433	1		156	52	1	2	1	1	1	0	0	2		2	1	1	7196.9	2
1434	1	10000	170	110	1	2	3	1	1	0	1	2		2	1	1	4472.72	2
1435	1	12500	163	105	1	2	3	1	1	0	1	6	0	2	1	1	12227.5	2
1436	1		160	58	1	2	1	2	1	1	1	2		2	1	1	16621.4	2
1437	1		165	61	1	2	2	1	1	0	1	6		2	1	1	5148.7	2
1438	1	20000	168	50	1	1	1	1	1	0	1	0		2	1	1	8853.28	2
1439	1	5000	169	55	1	1	1	1	1	0	1	0		2	3	1	5047.43	2
1440	1	7000	156	49	1	2	1	2	1	1	1	2		2	1	1	4177.28	2
1441	1			50	1	2	2	1	1	0	1	0		2	1	1	7102.79	2
1442	1				1	2	1	2	1	1	0	2		2	1	1	6938.42	2
1443	1	11000	165	106	1	2	3	2	1	0	1	6	0	1	1	1	4320.9	2
1444	1	3000	173	68	1	2	2	1	1	0	1	0		2	1	1	5499.54	2
1445	1	2000	165	68.5	1	2	1	1	1	0	1	0		2	1	1	4997	2
1446	1		155	39	2	2	2	1	1	0	1	0		2	1	1	6265	2
1447	1	4000	167	63.5	1	2	1	1	1	1	1	2+5		2	1	1	6125.5	2
1448	1	13000	168	60	1	2	3	2	0	0	1	2		1	1	1	5551.3	2
1449	1	12000	163	58	1	2	1	1	1	1	1	2		2	1	1	5794.44	2
1450	1				1	1		1	0	0	1	0	1	1	1	1	5928.97	2
1451	1	23000	165	63	1	2	1	1	1	0	1	2		2	1	1	7669.12	2
1452	1	38000	178	78.5	1	1	1	1	1	1	1	0	2	2	1	1	5613.2
1453	1	0	176	79	1	2	1	1	1	0	1	1+2+5		2	1	1	6028	2
1454	1	1000	158	50	1	1	1	1	1	0	1	0		2	1	1	5782.6	2
1455	1	34000	172	75	1	2	1	1	1	0	1	0	2	2	2	1		2
1456	1	10000	170	55	1	1	3	1	1	0	1	0		2	1	1	5587.36	2
1457	1		155	74	1	2	1	1	1	0	0	2		2	1	1	3731.1	2
1458	1	20000	155	60	1	2	3	1	1	1	1	1		2	1	1	7848.94	2
1459	1	1000	172	64	1	3	1	2	1	0	1	1		2	1	1	5946.5	2
1460	1	12000	171	70	1	1	3	1	1	0	1	6	0	2	1	1	4184.85	2
1461	1	10000	171	71	1	2	1	2	1	1	1	0		1	1	1	11247.2	2
1462	1	10000	160	57	1	2	1	1	1	1	1	2		2	1	1	6124	2
1463	1	8000	175	55	1	2	2	2	1	1	1	0		1	1	1		2
1464	1	2000	166	51	1	2	1	2	0	1	1	1		1	3	1	5099.65	2
1465	1			59	1	2	2	2	1	1	1	2		2	1	1	6101.8	2
1466	1	28000	165	62.5	1	2	1	1	1	0	1	0	2	2	1	1	10413.6	2
1467	1	3500	165	49	1	2	1	1	1	0	1	6		2	1	13	6242.35	2
1468	1	5100	160	44	1	4	1	1	1	1	1	0	1	2	1	13	7548.59	2
1469	1	11000	164	105	1	2	3	1	1	0	1	6		2	1	1	5027.14	2
1470	1		170	62	1	2	1	1	1	0	1	0		2	1	2	7552.9	2
1471	5	6000	169	63	1	2	2	1	1	0	1	0	0	2	1	1	12082.3	2
1472	1	6100	154	41	1	2	3	1	1	1	1	0	1	2	1	13	5998.84	2
1473	1	11000	165	106	1	2	3	1	1	0	1	6		2	2	1	4343.8	2
1474	1	6000	162	60	1	2	1	1	1	0	1	0	1	2	1	1,3	5819.32	2
1475	1	7000	176	74	2	2	2	1	1	1	1	0		2	1	1	11555.7	2
1476	1		160	58	1	2	1	2	1	0	1	4		1	1	1	10770.2	2
1477	1	5000	158	60	1	1	1	1	1	0	1	0		2	1	2	6888.19	2
1478	1	10000	166	105	1	2	3	2	0	0	1	2		1	1	1	5005.71	2
1479	1	3000	155	50	1	2	2	1	1	0	1	0		2	1	1	3362.4	2
1480	1	12000	176	75	1	1	4	1	1	0	1	0		2	1	1	4220.95	2
1481	1	20000	158	55	1	1	3	1	1	1	0	2		2	1	1	4718.4	2
1482	1	0	168	51	1	2	1	1	1	0	1	2	1	2	1	1	11093.9	2
1483	1	2000	175	75	1	2	1	1	0	0	1	0		2	1	1	5997.9	2
1484	1	7000	165	60	1	1	4	1	1	0	1	0		2	1	1	7161.91	2
1485	1	10000	155	88	1	2	3	1	1	0	1	6	0	2	1	1	4087.29	2
1486	1	20000	165	57	1	2	1	1	1	0	1	4		2	1	1	5692.26	2
1487	1	25000	169	60	1	1	4	1	1	0	1	0		2	1	1	5580.6	2
1488	1	50000	165		1	2	2	2	1	1	0	0		1	1	1	12188.1	2
1489	1	5000	160	60	1	2	2	1	1	1	1	0	2	2	1	1	5040.8	2
1490	1	6000	170	60	1	2	3	1	0	0	0	0		2	2	1	4047.1	2
1491	1	30000	162	50	1	2	2	1	1	1	1	0		2	1	1	4903.54	2
1492	1	20000	170	70	1	1	3	1	1	1	1	2		2	2	1	5290.03	2
1493	1	30000	170	80	1	2	3	1	1	0	1	6		2	1	1	9399.06	2
1494	1	5000	155	55	1	1	3	1	1	0	0	0		2	1	1	6294.6	2
1495	1	20000	156	50	1	2	3	1	1	0	1	0		2	1	1,3	5998.28	2
1496	0	25000	162	50	1	2	2	1	1	0	1			2	1	1	14999.8	2
1497	1	30000	168	64	1	2	2	1	1	1	1	6		2	1	1	2996.6	2
1498	1	15000	170	55	1	2	1	1	1	0	1	0		2	1	1	6047.43	2
1499	1	20000	170	59	1	1	1	1	1	0	1	0		2	1	1	6292.6	2
1500	1	28000	156	44	1	2	3	1	1	1	1	0		2	1	1,3	5999.72	2
1501	1	20000	160	59	1	2	2	1	1	0	1	1		2	1	1	9309	2
1502	1	2000	158	44	1	2	1	1	1	1	1	1		2	1	1	6000	2
1503	1	20000	165	60	1	2	1	1	1	1	1	0						2
1504	1	20000	168	76	1	2	1	1	1	0	1	0		2	1	1	6802	2
1505	1	21000	180	79	1	2	1	1	1	0	1	0		2	2	1,3	5276.62	2
1506	1	30000	167	60	1	2	2	1	1	0	1	0	2	2	1	1	12624	2
1507	1	10000	154	58	1	1	3	1	1	0	1	2		2	1	1	4189.35	2
1508	1	10000	170	62	1	1	3	1	0	0	1	2		2	3	1		2
1509	1			69	1	2	1	1	0	0	0	0		2	1	1	7013.76	2
1510	1		1.68	55	1	2	1	1	1	0	1	0		2	1	1	8074.2	2
1511	1	20000	160	54	1	2	2	1	1	1	1	0		2	1	1	7990	2
1512	11			67	1	2	1	2	1	1	1	0		2	1	1	3673.57	2
1513	1	6000	168	65	1	2	1	1	0	1	1	2	2	2	2	1		2
1514	1	10000	170	62	1	2	1	2	1	1	1	2		1	1	1	4917.9	2
1515	1	15000	160	54	1	2	3	2	1	1	1	2		2	1	1	4453.12	2
1516	1	30000	165	64	1	2	1	2	1	1	1	0		1	1	1	7992.3	2
1517	1		172	69	1	2	2	2	1	1	1	2		2	1	1	5514.7	1
1518	1	35000	158	56	1	2	3	1	1	0	1	5		2	1	1	8051.52	2
1519	1		170	54	1	2	1	2	1	1	1	2		2	1	1	7739.5	2
1520	1	10000	162	64	1	2	3	1	1	0	1	0		2	1	1	9127.74	2
1521	1	18000	167	67	1	2	2	2	1	0	1	0		1	1	1	16459.6	1
1522	1	30000	170	55	1	2	2	1	1	1	1	0		2	1	1	7920.67	2
1523	1	8000	158	56	2	2	1	1	1	0	1	0		2	1	1	6281.02	2
1524	1	10000	165	50	1	2	1	2	1	1	1	2		2	1	1	7065.4	2
1525	1	4000	172	68	1	2	1	1	1	1	1	0		2	1	1	5818.24	2
1526	1		150	42	1	2	1	1	1	0	1	2		2	1	1	29165.5	2
1527	1	40000	165	69	1	2	1	2	1	1	1	0		2	1	1	7169	2
1528	1	6000	172	80	1	1	2	1	1	0	1	0		2	1	1	5497.95	2
1529	1	15000	167	113	1	2	3	2	1	1	1	2	0	2	1	1	7212.92	2
1530	1	1000	168	60	1	1	1	2	1	0	1	2000-1-1	1	2	1	1	4984.9	2
1531	1	45000	164	55	1	2	1	2	1	0	1	0		1	1	1	3567.77	2
1532	1	15000	162	60	1	2	3	1	1	0	1	2		2	1	1,3	8994.06	2
1533	1		158	57	1	2	1	1	1	0	0	2		2	1	1	4082.3	2
1534	1	10000	162	55	1	2	1	1	1	0	1	1+6		2	1	1	5016.5	2
1535	1	8000	166	62	1	2	3	2	1	0	0	4		2	1	1,3	9981.32	0
1536	1			81	1	2	1	2	1	0	1	0		2	1	1	11408.9	2
1537	1	8000	155	42	1	2	4	1	1	1	1	2		2	1	1	5151.04	2
1538	1	10000	165	61	1	2	4	2	1	0	1	0		2	1	2	5462.7	2
1539	1	30000	169	50	1	2	3	1	1	0	1	2		2	1	1,3	5991.38	2
1540	1			55	1	2	2	1	1	0	1	0		2	1	1	27428.6	2
1541	1			58	1	2	1	1	1	0	1	0		2	1	1	4969.1	2
1542	1	4000	160	54	2	3	2	2	1	1	1	0		2	1	1	13493.9	2
1543	1	15000	165	65	1	2	1	1	1	1	1	0		2	1	1	5288.6	2
1544	1	20000	168	70	1	2	2	1	1	0	1	1		2	1	1	5937.76	2
1545	1	2000	157	45	1	3	1	1	1	0	1	6		2	1	1	4874.3	2
1546	1	10000	157	49	1	2	3	1	1	0	1	3		2	1	1,3	10385.5	2
1547	1	5000	157	45	1	2	3	1	1	0	1	2		2	1	1,3	8965.74	2
1548	1	15000	157	55	1	2	1	1	1	1	1	0		2	1	1	5398.03	2
1549	1	30000	148	41	1	2	2	1	1	1	1	0	2	2	1	1	18634.2	2
1550	2	13000	160	55	1	2	4	2	1	0	1	0		2	1	1	6279.98	2
1551	1	3000	159	47	1	2	1	1	1	1	1	0		1	1	1	5799.38	2
1552	1	3500	155	48	1	2	1	2	1	1	1	0		1	1	1	5897.85	2
1553	11	7800	172	72	1	2	3	1	1	0	1	0		2	1	1	5484.08	5
1554	1	7000	162	60	1	1	4	1	1	0	1	0		2	1	1	6063.16	2
1555	1	2000	165	56	1	2	4	1	1	0	1	0		2	1	1	6761.05
1556	1	4000	160	45	1	1	1	1	1	1	1	0		2	1	1	7967.8	2
1557	1	10000	156	80	1	2	1	1	1	1	1	1		2	1	1	4274.6	2
1558	1	15000	164	70	1	2	1	1	1	1	1	1	1	2	1	1	4949.8	1
1559	1		158	47	1	2	1	2	1	1	1	2		2	1	1	5536.4	2
1560	1	6000	168	60	1	2	1	2	1	0	1	0		1	2	1		2
1561	1	10000	175	70	1	2	3	1	1	0	1	0		2	1	1	5566.44	2
1562		10000	150	45	1	2	1	2	1	0	1	0		1	1	1	4896.7	2
1563	1	3000	175	64	1	2	2	2	1	1	1	0		1	1	1	4689.75	2
1564	1	10000	171	55	1	2	1	2	1	1	1	0		2	1	1	7153.5	2
1565	1	6200	160	40	1	2	1	1	1	0	1	0		2	1	13	4682.85	2
1566	1	16000	168	60	1	2	3	2	1	1	1	0		1	1	2,3	4998.88	2
1567	1	20000	165	62	1	1	3	1	1	0	1	0		2	3	1	6120.16	2
1568	1		155	55	1	2		2	1	1	1	2	1	2	1	1	4262.72	2
1569	1	15000	166	55	1	2	1	1	1	1	1	2		2	1	1	11896	2
1570	1	7000	168	62	1	2	1	2	1	1	1	0		1	1	1		2
1571	1			61	1	2	2	2	1	1	1	2		1	1	1	14396.4	2
1572	1	1000	168	65	1	2	1	1	1	0	1	0		2	1	1	4276.35	2
1573	1	14000	166	109	1	2	3	1	1	1	1	2	1	2	1	1	5248.3	2
1574	1	20000	152	48	1	2	3	1	1	1	1	2		2	1	1,3	5921.64	2
1575	1	2000	168	60	1	2	2	1	1	0	1	1		2	1	1	5491.83	2
1576	1	20000	157	45	1	2	2	1	1	1	1	0		2	1	1	10574	2
1577	1	5000	173	61	1	2	1	1	1	1	1	0		2	1	1	5975.5	2
1578	1	5000	168	58	1	2	2	2	1	0	1	0		2	1	1	4941.7	2
1579	1	10000	154	58	1	2	3	1	1	1	1	6		2	1	1	4992.13	2
1580	1	2000	170	65	1	2	1	1	0	0	1	0		2	2	1	3996.7	2
1581	1	15000	167	61	1	1	4	1	1	0	1	0		2	1	1	6409.2	2
1582	2	10000	169	58	1	1	2	1	1	0	1	4		1	1	1	9350.9	2
1583	1			65	1	2	1	1	1	1	1	0		2	1	1	5226.2	4
1584	1	3500	162	58	1	1	2	1	1	0	1	0		2	1	1	5815.91	2
1585	1	5000	157	50	1	2	3	2	1	0	1	0		2	1	1,3	5984.83	2
1586	1	2000	161	75	1	3	1	1	1	0	1	2000-1-1		2	1	1	5981.8	2
1587	1	3000	170	70	1	2	3	1	1	0	1	0		2	1	1	3803.6	2
1588	1	12000	175	51	1	2	1	1	1	0	1	6		2	2	1		2
1589	1	5000	158	50	1	2	1	2	1	0	1	0		2	1	1	5818.9	2
1590	1	6000	165	54	1	2	2	1	1	0	1	0		2	1	1		2
1591	1	4000	152	46	1	2	2	2	1	1	1	0	0	1	1	1		2
1592	1	20000	158	54	1	2	3	2	1	1	0	0		1	1	1	5480.81	2
1593	1	10000	168	70	1	2	1	2	1	1	1	0		1	1	1	44903.8	2
1594	1	7000	162	65	1	2	4	1	1	0	1	1		2	1	1	8334.2	2
1595	1	30000	165	80	1	2	1	2	1	1	1	2		2	1	1	6208.1	2
1596	1	10000	164	101	1	2	3	1	1	0	1	6	1	5	1	1	21236.6	2
1597	1	15000	175	60	1	2	1	2	1	1	1	0		2	1	1	6289.49	2
1598	1	10000	163	55	1	2	1	1	1	1	1	0	1	2	1	1	4449.93	2
1599	1	25000	178	65	1	1	1	1	1	0	1	0	2	2	1	1	4674.8	2
1600	1	8000	158	45	1	2	2	2	1	1	0	0		1	1	1		2
1601	1	5000	172	60	1	2	1	1	1	0	1	0		2	1	1	5712.69	2
1602	1	2000	160	55	1	2	1	1	1	0	1	2		2	1	1	5411.5	2
1603	1	10000	157	90	1	2	3	1	1	1	1	2		2	2	1	4877.71	2
1604	1	3000	162	45	1	2	2	1	1	0	1	1		2	1	1	5421	2
1605	1	2000	165	63	1	2	1	2	1	1	1	2		2	1	1	7210.5	2
1606	1	1000	165	55	1	2	2	2	1	1	1	2		2	1	1	6614.7	2
1607	1			61	1	2	1	1	0	1	0	0		2	1	1	5171.5	2
1608	1	10000	164	106	1	2	3	1	1	1	1	6	0	2	1	1	2849.93	2
1609	1	5000	155	50	1	2	3	1	1	1	1	1		2	1	1	6481.8	2
1610	1	3000	170	75	1	2	1	1	1	0	1	1		2	1	1	4972.7	2
1611	1	15000	160	60	1	2	1	1	1	0	1	0						2
1612	1	15000	167	108	1	2	3	2	1	0	1	0	0	2	1	1	4403.75	2
1613	1	18000	160	115	1	2	2	2	1	1	1	0		2	1	1	5944.8	2
1614	1	4000	153	41	1	2	1	1	1	1	1	6		2	2	1	4028.91	1
1615	1	20000	162	60	1	2	3	1	1	0	1	0		2	1	1,3	4996.64	2
1616					1	2	1	1	1	0	0	2		2	1	1	12522.7	2
1617	1	7500	167	73	1	2	3	1	1	0	1	0		2	1	1	7347.2	2
1618	1	10000	159	54	1	1	3	1	1	1	1	6		2	1	1	4240.96	2
1619	1		162	50	2	3	2	1	1	0	1	0		2	1	1	4932.62	2
1620	1			59	1	2	1	1	1	1	1	2		2	1	1	14912.8	2
1621	1	2000	165	60	1	2	1	2	1	1	1	0		2	1	1	5494.82	2
1622	2	20000	168	79	1	1	3	1	0	0	1	0		2	1	1	5892.54	2
1623	1	0	158	49	1	2	1	1	1	0	1	1、2		1	2	1	12425.6	2
1624	1	2000	155	49	1	2	3	1	1	0	1	0		2	1	1,3	5999.44	2
1625	1	15000	170	60	1	2	1	1	1	0	1	0		2	1	1	3529	2
1626	1	10000	160	50	1	1	3	2	1	1	1	2		2	2	1,3	4178.7	2
1627	1			45	1	2	1	2	1	0	1	0		1	1	1	13524.9	2
1628	1	5000	156	55	1	2	1	1	1	0	1	2		2	1	1	5000	2
1629	1	5000	175	80	1	2	2	1	1	0	1	1		2	1	1	4991.9	2
1630	1	15000	152	54	1	2	3	1	1	0	1	0		2	1	1,3		2
1631	1				1	2	1	1	0	0	0	2		2	1	1	7526.57	2
1632	1	5100	165	61	1	3	1	1	1	0	1	6		2	1	13	7192.64	2
1633	1		162	58	1	2	1	1	1	0	0	2		2	1	1	7567.76	2
1634	1	10000	174	74	1	2	1	2	1	0	0	0		1	1	1	3086.28	2
1635	1	20000	170	65	1	2	2	1	1	0	1	0		2	1	1	6464.1	2
1636	2	8000	167	64	1	1	1	1	1	0	1	0		3	2	2	6295.22	2
1637	1	12000	172	70	1	2	3	1	1	0	1	0		2	1	1	5296.8	2
1638	1	2000	160	55	1	2	2	1	1	1	1	2		2	1	1	8017.83	2
1639	1	3000	165	54	1	1	4	1	1	0	1	0		2	1	2	8526.38	2
1640	1	50000	157	50	1	2	1	2	1	1	1	2		2	1	1	6613.3	2
1641	1	13000	168	56	1	2	3	1	1	1	1	2	0	2	1	1	4169.59	2
1642	1	20000	160	50	1	2	1	1	1	0	1	0		2	1	1	5724.8	2
1643	1	2000	157	51	1	2	1	1	1	0	1	0	1	2	1	1,3	4760.8	2
1644	1	15000	165	55	1	2	2	2	1	1	1	0		1	1	1	4899.6	2
1645	1	4300	160	70	1	2	1	1	1	0	0	0		2	1	1	6007.1	2
1646	1	2000	158	65	1	2	2	1	1	1	1	0		2	1	1	5981.4	2
1647	1			45	1	2	2	1	1	0	1	5		2	1	1	12185.5	2
1648	1	11000	165	60	1	1	3	1	1	0	1	6	0	2	1	1	4242.21	2
1649	1	20000	172	65	1	2	1	1	1	0	1	0		2	1	1	7414.84	2
1650	1	20000	163	56	1	2	1	1	1	0	1	0		2	1	1	6423.44	2
1651	1	35000	165	65	1	2	1	1	1	1	1	0		2	3	1	4541.62	2
1652	1	10000	155	50	1	2	1	1	1	1	1	2		2	1	1	10233.6	2
1653	1	8000	155	50	1	2	1	1	1	0	1	0		2	1	1	5927.94	1
1654	1			55	1	2	1	2	1	0	1	0		2	1	1	9883	2
1655	1	4000	160	60	1	2	2	2	0	0	0	0		1	1	1		2
1656	1	14500	166	109	1	2	3	2	1	1	1	2		2	1	1	4103.03	2
1657	1	2000	170	62	2	1	1	1	0	1	1	0		2	3	1	4990.8	2
1658	1	20000	168	61	1	2	1	2	1	1	1	2		1	1	1	4916.5	2
1659	1	20000	165	68	1	1	3	1	1	0	1	2	1	2	1	1	3206.7	2
1660	1	7000	172	68	1	2	2	1	1	1	1	6	0	2	1	1	5799.54	2
1661	1	5000	172	56	2	3	2	1	1	0	1	0	0	2	1	1	5476.95	2
1662	1	1000	170	68	1	1	1	1	1	0	1	0		2	1	1	5057.5	2
1663	1	11000	167	65	1	2	1	1	1	1	1	25		2	1	1	6777.88	2
1664	1	2000	156	50	1	2	1	1	1	0	1	2		2	1	1		2
1665	1	20000	175	70	1	2	1	1	1	0	1	0		2	1	1	6359.03	5
1666	1	45000	154	58	1	2	1	1	1	0	1	0	2	2	2	1	4657.5	2
1667	1	4000	168	57	2	1	1	1	1	1	1	0		2	1	1	10645.4	2
1668	1	10000	152	89	1	2	3	2	1	1	1	2	0	2	1	1	4126.24	2
1669	1	7000	165	50	1	2	4	1	1	0	1	0		2	1	1	6448.27	2
1670	1		172	60	1	2	2	2	1	1	1	0	1	2	1	1	6220.8	2
1671	1	2000	170	55	1	2	1	1	0	0	1	0	1	2	1	1	5999.4	2
1672	1	10000	162	60	1	1	1	1	1	0	1	0		2	1	1	5764.9	2
1673	1		170		1	2	2	1	1	1	1	0	1	2	1	1	6333.3	2
1674	1		160	54	1	2	1	1	1	0	0	2		2	1	1	2947.77	2
1675	1	7000	155	55	1	2	4	1	1	0	1	0		2	1	1	5420.59	5
1676	1	15000	160	60	1	2	2	1	1	1	1	0		2	1	1	4498.7	2
1677	1	12000	165	65	1	2	1	1	1	0	1	2		2	1	1	6070.33	2
1678	1	10000	172	58	1	1	1	1	1	0	1	0		2	1	1	11794.3	2
1679	1	15000	167	57	1	2	1	1	1	0	1	1		2	1	1	5174.42	2
1680	1	2000	163	60	1	3	1	1	1	1	1	0						2
1681	1	30000	170	63	1	2	1	2	1	1	1	0		1	1	1	5764.91	2
1682	1	9000	166	105	1	2	3	1	1	1	1	2		2	1	1	16207.4	2
1683	1				1	2	1	1	1	0	0	2		2	1	1	7795.52	2
1684	1	40000	155	45	1	2	3	2	1	0	1	6		2	1	1,3	15995.5	2
1685	1	2000	175	57	1	2	1	1	1	0	1	0	1	2	1	1	4995	2
1686	1	2000	165	52	1	2	2	2	0	1	0	6		1	1	1		2
1687	1	45000	155	65	1	2	1	1	1	0	1	0	2	2	2	1	9961.3	2
1688	1	15000	170	70	1	1	3	1	1	1	1	6	0	2	1	1	5002.39	2
1689	1	2000	160	64	1	2	1	1	1	1	1	0		2	1	1	4963.9	5
1690	1	6000	165	52	2	3	1	1	1	0	1	2		2	1	1	16992.3	2
1691	1	5000	160	60	1	2	1	1	1	0	1	0		2	1	1	6448.72	2
1692	1	3000	167	63	1	3	1	2	1	1	1	0		2	1	2	3647.94	2
1693	1		170	75	1	2	3	1	1	0	1	0		2	1	1	7731.4	2
1694	1	7000	158	75	1	2	3	1	1	0	1	0		2	1	1	7167.1	2
1695	1	6000	160	50	1	2	1	1	1	0	1	0		2	1	1	6051.03	2
1696	3	45000	1.72	61	1	1	3	1	1	0	1	0	1	2	1	1,3	5637.22	2
1697	1	8000	155	46	1	2	3	1	1	1	1	0		2	1	1,3	10937.7	2
1698	1	10000	170	60	1	2	2	2	1	1	1	2		1	1	1	12499.5	2
1699	1	40000	170	66	1	1	1	1	1	1	1	5	2	2	1	1	5567.4	2
1700	1	20000	172	70	1	2	3	2	1	0	1	6	0	1	1	1	4642.5	2
1701	1		157		1	3	1	2	1	1	1	0	1	2	1	1	5684.5	2
1702	1	23000	158	60	1	2	1	2	1	1	1	2		1	1	1	4993.7	2
1703	1	20000	170	49	1	2	3	1	1	0	1	3		1	2	1,3		2
1704	1	4000	165	60	1	3	1	1	1	1	1	6		2	1	13	7091.22	2
1705	1		180	57	1	3	2	1	1	0	1	0		2	1	1,3	4910.94	1
1706	1	5200	164	55	1	3	1	2	1	0	1	6		2	1	13	7295.37	2
1707	1	8000	156	48	1	2	2	1	1	0	1	0	2	2	1	1	4539.11	2
1708	1	15000	165	54	1	1	1	1	1	1	1	2		2	1	1	5763.4	2
1709	1	10000	170	50	1	2	1	1	0	0	1	0		2	1	1	7862.69	2
1710	1	5000	165	58	1	2	1	2	1	1	1	2		1	1	1	4998.8	2
1711	1	4000	154	65	1	1	2	1	1	0	1	0		2	1	1	5499.23	2
1712	1	17000	165	59	1	2	4	1	1	0	1	5		2	1	1	6295.22	5
1713	1	6000	166	54	1	2	2	1	1	0	1	0		2	1	1	5468.6	2
1714	1	5000	169	60	1	2	1	1	1	1	1	0		2	1	1,3	5071.1	2
1715	1	4000	158	45	1	2	4	1	0	1	0	0		2	1	1	5812.1	2
1716	1	0	154	46	1	1	2	1	1	0	1	0		2	1	1	5499.55	2
1717	1	5800	172	63	1	2	1	1	1	0	1	0		2	1	1	5856.2	2
1718	1	45000	158	41	1	2	1	2	1	1	0	0		1	3	1	4815.8	2
1719	1	4000	158	50	1	2	1	2	1	0	1	0	2	1	2	1,2		2
1720	1	40000	173	72.5	1	1	1	1	1	1	1	0	2	2	1	1	5537.4	2
1721	1		165	55	1	2	2	1	1	0	1	0		2	1	1	5428.9	2
1722	1	3000	163	50	1	2	1	1	1	1	1	2		2	1	1	5354.76	2
1723	1	2600	160	62	1	1	1	1	1	1	1	0		1	1	1	5809.43	2
1724	12	8000	169	59	1	2	1	2	1	1	1	6		1	1	1		2
1725	1	20000	155	60	1	2	2	1	1	0	1	2		2	1	1	4950.2	2
1726	1	4000	162	65	1	2	2	1	1	0	1	0		2	1	1	5698.24	2
1727	1	3000	1.55	55	1	3	2	1	1	1	1	0						2
1728	1	3000	170	60	1	1	2	1	1	1	1	0		2	1	1		2
1729	1		1.7	61	1	1	2	1	1	0	1	0		2	1	1	5496.45	2
1730	7	40000	170	65	1	2	3	3	1	1	1	0		2	1	1,3	5998.8	2
1731	1			53	1	2	2	1	1	0	1	2		1	1	1	6453	2
1732	1	2000	170	60	1	2	1	1	1	0	1	0		2	1	1	5870.9	2
1733	1			80	1	2	2	2	1	1	1	0		2	1	1	6120	2
1734	1	20000	150	62	1	2	2	1	1	1	1	0		2	1	1	5296.51	2
1735	1		166	60	1	2	2	1	1	0	1	0		2	1	1	5497.28	2
1736	1	4000	169	55	1	1	2	1	1	1	1	0		2	1	1	5598.35	2
1737	2	6000	1.7	65	1	1	3	1	1	0	1	0		2	1	1	5499.78	2
1738	1	5000	172	75	1	1	2	1	1	0	1	0		2	1	1	12471.6	2
1739	1	50000	172	71	1	2	1	1	1	0	1	6		2	1	1	6037.7	1
1740	1	15000	154	40	1	2	3	1	1	0	1	6		2	1	1,3	5980.12	2
1741	1	30000	165	53	1	2	2	1	1	0	1	6	1	2	1	1	9846.8	2
1742	1	50000	175	68	1	2	2	1	1	1	1	0		2	1	1	6044.67	2
1743	1	5000	175	62	1	2	2	2	1	1	1	0		2	1	1	3893.91	2
1744	1	5000	165	45	1	2	1	1	1	1	1	0	0	2	1	1	3572.35	2
1745	1	40000	170	58	1	2	2	1	1	1	1	2	2	2	1	1	6599.95	2
1746	1	6000	164	61	1	2	3	1	1	1	1	0		1	1	13	6707.37	2
1747	1	4500	165	70	1	2	1	1	1	0	1	6	1	2	1	13	6807.52	2
1748	1	7000	158	55	1	2	1	1	1	0	1	0		2	1	1	4938.58	2
1749	1	16000	156	56	1	1	3	2	1	1	1	0	0	2	1	1	5284.5	2
1750	1		165	45	1	2	3	1	1	0	1	0		2	2	1	3663	2
1751	2	6000	1.66	62	1	1	2	1	1	1	1	0		2	1	1	5489.11	2
1752	1	10000	165	55	1	2	1	1	1	0	1	0		2	1	1	12912	2
1753	1	30000	165	48	1	2	1	1	1	1	1	2		2	1	1	6762	2
1754	1	10000	155	55	1	2	3	1	1	0	1	2		2	1	1	4171.9	2
1755	1			69	1	2	1	1	1	0	1	6		2	1	1	4800	2
1756	1		173	62	1	2	2	2	1	1	1	2		1	1	1	13439.4	2
1757	1	7000	162	60	1	2	3	1	1	0	1	0		2	1	1	6655.91	2
1758	1	2000	160	50	1	2	1	1	1	0	1	1		2	1	1	5805.2	2
1759	1	1000	170	66	1	1	1	1	1	0	1	0		2	1	1	5116.7	2
1760	1	20000	157	50	1	2	4	1	1	0	1	0		2	1	1	6399.36	2
1761	1	3000	156	58.5	1	2	1	1	1	1	1	0		2	1	1	4794.1	2
1762	1	3000	1.56	54	1	1	2	1	1	0	1	0		2	1	1	5499.24	2
1763	1			43	1	2	2	2	1	1	1	2		2	1	1	6300.5	2
1764	1	10000	169	75	1	2	1	2	1	0	1	0		2	1	1	12349.4	2
1765	1			63	1	2	1	1	0	0	0	0		2	1	1	7510.6	2
1766	1	5000	1.7	78	3	1	2	1	1	0	1	0		2	1	1	5498.55	2
1767	1	4000	172	62	1	2	2	1	1	0	1	0		2	1	1		4
1768	1	2000	171	70	1	2	1	1	1	0	1	1		2	1	1	5979.1	2
1769	1			68	1	2	1	2	1	1	1	2		1	1	1	5984.3	2
1770	1	2000	173	80	1	2	1	1	0	0	1	0		2	2	1	3999.85	2
1771	1	3000	162	55	1	2	1	1	1	0	1	0		2	1	1	4989.3	2
1772	1	10000	158	45	1	2	1	2	1	1	1	2		2	1	1	8844.56	2
1773	1	8000	170	70	1	1	2	1	1	0	1	0		2	1	1	6071.23	2
1774	1			59	1	2	2	2	1	1	1	2		2	1	1	6060.66	2
1775	1	20000	172	70	1	2	1	1	1	0	1	0		2	1	1	6517.56	2
1776	1	12000	167	110	1	2	3	2	1	1	1	2	1	2	1	1	12412	2
1777	1	10000	170	65	1	2	1	1	1	1	1	0		1	1	1		2
1778	1	5000	171	60	1	2	1	2	1	1	0	2		1	1	1	13548.7	2
1779	1			51	1	2	1	1	1	1	1	0		2	1	1	6338.4	2
1780	1	25000	170	55	1	2	2	1	1	0	0	0		2	1	1	4556.22	2
1781	1	30000	168	48	1	2	2	1	1	0	1	0	1	2	1	1	9277	2
1782	1	15000	173	68	1	2	3	1	1	1	1	0		2	1	1,3	7987.99	2
1783	1	4000	150	55	1	3	2	1	0	0	1	0	0	2	2	1	4699.58	2
1784	1	1500	155	58	1	2	1	1	1	0	1	0		2	1	1	4997.36	2
1785	1	20000	165	58	1	2	2	1	1	0	1	1		2	1	1	6443.29	2
1786	1		170	56	1	2	2	2	1	1	0			1	1	1	5324.5	2
1787	1	5000	160	58	1	2	1	1	1	1	1	2		2	1	1	6496.76	2
1788	1	4000	150	50	1	3	1	2	1	0	1	0		1	1	2		2
1789	1	7500	155	47	1	2	3	1	1	0	1	0		2	1	1	6155.2	2
1790	1	1000	168	42	1	3	1	1	1	0	1	0		2	1	1	4439.7	2
1791	1			54	1	2	1	1	0	0	0	5		2	1	1	5460.3	2
1792	1	10000	156	67	1	1	2	1	1	0	1	0		2	1	1		2
1793	1	7000	172	65	1	1	4	1	0	0	1	1		2	1	1	5945.76	2
1794	1	20000	163	56	1	2	1	1	1	0	1	1		2	1	1	6200.14	2
1795	1	8000	158	97	1	2	3	1	1	1	1	2	0	2	1	1	4331.93	2
1796	8	8200	155	68	1	2	1	1	1	1	1	0		2	1	1	5486.8	1
1797	1	10000	170	60	1	2	3	1	1	1	1	2		2	1	1	4372.6	2
1798	1	11000	166	107	1	2	3	1	1	1	1	6		2	2	1	9311.95	2
1799	1	20000	165	158	1	2	3	1	1	1	0	0		2	2	1,3	19960.5	2
1800	1	10000	159	55	1	2	2	1	1	0	1	0		2	1	1		2
1801	1	2000	170	60	1	2	2	1	1	0	1	0		2	1	1		5
1802	1	10000	167	59	1	2	2	1	1	1	1	2		2	1	1	8024.35	2
1803	1	10000	150	55	1	2	1	2	1	0	1	2		2	1	1	4994.8	2
1804	1	15000	170	65	1	2	3	1	1	0	1	1+2+4		2	1	1,3	8995.55	2
1805	1	35000	158	58	1	2	3	1	1	0	1	4		2	1	1	4826.61	2
1806	1	15000	166	64	1	2	1	1	1	0	1	0		2	1	1	6009.3	2
1807	1	9000	176	65	1	2	1	1	1	1	1	2		2	1	1	6287.18	2
1808	12	1000	152	41	1	3	2	2	1	0	1	0		1	1	1		2
1809	1	3000	156	46	1	3	1	1	1	1	1	0		1	1	1		2
1810	1	4000	158	53	1	2	1	1	1	1	1	4	1	2	1	1	6325.11	2
1811	1	2000	165	55	1	2	1	1	1	0	1	0		2	1	1	5192.9	2
1812	1	10500	168	63	1	1	3	1	1	1	1	2		2	1	1	4194.29	2
1813	1		160	55	1	2	2	1	1	0	1	0		2	1	1	5525.7	2
1814	1	5200	160	60	1	3	1	2	1	1	1	6		2	1	13	6243.39	2
1815	1	15000	168	57	1	2	2	1	1	0	1	0	1	2	1	1	17553.3	2
1816	1	20000	165	58	1	2	1	1	1	0	1	0		2	2	1	7954.8	2
1817	1	5000	163	48	1	2	1	1	1	1	1	0		2	1	1	6704.6	2
1818	1	12000	174	68	1	1	4	1	1	0	1	0		2	1	1	4925.11	2
1819	1	40000	170	70	1	1	4	1	1	0	1	2		2	1	1	6572.64	2
1820	1	8000	168	58	1	2	2	2	1	1	1	2		2	1	1	7584.55	2
1821	1	20000	165	60	1	2	1	1	1	0	1	0		2	1	1	5653.32	2
1822	1	50000	162	50	1	2	2	2	1	1	1	0		1	1	1	5100.95	2
1823	1	5000	160	55	1	1	2	2	1	1	1	0		2	2	1	4678.43	2
1824	1	0	165	63	1	2	1	2	1	0	1	0		1	1	1	15201.5	2
1825	1			69	1	2	1	1	1	0	1	0		2	1	1	5461	2
1826	1	10000	155	52	1	2	3	1	1	1	1	2		2	1	1	4533.82	2
1827	1	35000	163	65	1	2	3	2	1	1	0	0		2	1	1,3	5986.41	2
1828	1		148	55	1	2	1	1	1	0	1	4		2	1	1	7001.34	2
1829	1		172	65	1	2	1	1	0	0	1	0						2
1830	1	25000	176	61.5	2	3	1	1	1	0	1	0		2	1	1	6500.9	2
1831	1	20000	156	55	1	2	3	1	1	1	1	3		2	1	2,3	13991.5	2
1832	1	30000	165	62	1	2	2	2	1	1	1	0	1	2	1	1	6304.2	2
1833	1		178	75	1	1	2	1	1	0	1	0		2	1	1	6233.5	2
1834	1		172	57	1	2	3	1	1	0	1	2		2	1	1	3646.5	2
1835	1	20000	160	47	1	1	1	1	1	0	1	6	2	2	1	1	8645.2	2
1836	1	5000	175	55	1	2	4	1	1	1	1	0		2	1	1	6032.57	2
1837	1				1	2	1			0	1	0		2	1	1	5820.8	2
1838	1	30000	165	53	1	2	3	1	1	1	1	2		2	1	2,3	5980.19	2
1839	1	30000	172	45	1	3	3	2	1	0	1	0		2	1	1		2
1840	1		153	60	1	2	2	1	1	0	1	0		2	1	1	5900.8	2
1841	1	5000	160	65	1	2	2	1	1	0	1	1		2	1	1	6214.12	2
1842	1		170	65	1	1	2	1	1	0	1	2		2	1	1	6085.3	2
1843	1	10000	175	68	1	1	1	1	1	0	1	0		2	3	1	4826.49	4
1844	1	5000	168	61	1	2	1	1	1	0	1	0		2	1	2	5036.43	2
1845	1	10000	158	50	1	2	2	1	1	0	1	2		2	1	1	6201	2
1846	1	1000	165	50	1	2	2	1	1	0	1	0		2	1	1	5504.3	2
1847	1		152	48	1	2	1	2	1	1	1	0		2	1	1	7263.54	2
1848	1			55	1	2	2	1	1	0	1	2		2	1	1	6243	2
1849	1	40000	158	52	1	2	1	2	1	1	1	2		1	1	1	18550.4	2
1850	1	10000	165	57	1	2	2	2	1	1	1	1		1	1	1	12889	2
1851	1	10000	167	60	1	2	1	1	1	0	1	0		2	1	1	5319.79	2
1852	1	5000	175	56	1	1	1	1	1	0	1	0		2	1	1	5704.44	2
1853	1		170	63	1	2	2	1	0	0	1	0		2	1	1	5520.9	2
1854	1	15000	158	45	1	2	1	1	1	1	1	2		2	1	1	9521.89	2
1855	1	2000	162	81	1	2	1	2	1	1	1	0		2	2	1	4385.1	2
1856	1	6000	156	45	1	2	2	1	0	0	1	1	1	2	1	1		2
1857	1	40000	167	48	1	2	2	1	1	0	1	0		2	1	1	13705.4	2
1858	1			56	1	2	1	2	1	1	1	2		2	1	1	6353.4	2
1859	1	10000	161	70	1	2	2	2	1	0	1	0		2	1	1	4769.2	2
1860	1	2000	155	60	1	2	2	1	1	0	1	0		2	1	1	4967.63	2
1861	1		155	52	1	2	2	1	1	0	1	0		2	1	1	5131.7	2
1862	1	5000	175	73	1	2	1	1	1	1	1	0	1	2	1	1	5034.8	2
1863	1	21300	156	64	1	1	3	1	1	0	1	0	1	2	1	1	10478.7	2
1864	1			58	1	2	1	2	1	1	0	0		1	1	1	13446.1	2
1865	1	5000	160	58	1	2	1	2	1	1	1	1		1	1	1	5025.2	2
1866	1	10000	153	49	1	2	2	2	1	1	1	1		1	1	1	8889.78	2
1867	1	15000	160	53	1	2	2	1	1	1	1		2	2	1	1	34025.8	2
1868	1			51	1	2	1	1	1	0	1	0		1	1	1	3143.02	2
1869	1	15000	173	73	1	2	1	1	1	1	1	0		2	1	1	4978.3	2
1870	1		170	66	1	2	2	1	1	0	1	0		2	1	1	5212.3	2
1871	1	20000	170	60	1	2	1	2	1	0	0	0		1	1	1	6294.9	2
1872	1		162	56	1	2	1	1	1	0	0	2		2	1	1	7977.42	2
1873	5	5000	160	74	1	1	1	1	1	0	1	0		2	1	1	5499.65	2
1874	1			47	1	2	1	2	0	0	0	0		1	3	1	23067.3	2
1875	1	5000	152	39	1	2	1	2	1	1	1	0		2	1	1	7606.79	2
1876	1	3000	158	55	1	2	1	1	1	1	1	2		2	1	1	10957	2
1877	1	8000	162	50	1	2	2	2	1	1	0	0		1	1	1		2
1878	1	10000	145	54	1	2	1	2	1	1	1	2		1	1	1	4964.8	2
1879	1	3000	159	51	1	2	1	2	1	1	1	0	1	1	1	1		2
1880	1	3000	160	50	1	2	3	2	1	0	0	0		1	1	1		2
1881	1	8000	165	55	1	2	1	1	1	0	1	1		2	1	1	6094.68	2
1882	1	20000	160	63.5	1	1	3	1	1	0	1	0		2	3	1	5785.23	2
1883	1	20000	170	60	1	2	3	2	1	1	1	6		2	1	1	11706.3	2
1884	1	15000	155	55	1	2	3	1	1	0	1	2		2	1	1,3	5996.74	2
1885	1	20000	150	50	1	1	2	1	1	1	1			2	1	1	6642.84	2
1886	1	14000	158	45	1	2	3	1	1	1	1	0		2	1	2,3	5994.02	2
1887	1	8800	163	50	1	2	3	2	1	0	1	4		1	1	2,3	5999.54	2
1888	1	10000	170	53	1	2	3	1	1	1	1	1		2	1	1,3	9998.6	2
1889	1	5000	175	75	1	2	3	1	1	0	1	0		2	1	1	3649.2	2
1890	1	1800	170	59	1	2	3	1	1	0	1	0		2	1	1	5449.2	2
1891	1	10000	154	50	1	2	4	1	1	0	1	0		2	1	1	7291.26	2
1892	1	11000	165	105	1	2	3	1	1	1	1	6	0	2	1	1	4890.9	2
1893	1	40000	158	58.5	1	2	1	1	1	0	1	0	2	2	1	1	3927.4	2
1894	1			62	1	2	1	2	1	1	1	2		1	1	1	5197.9	2
1895	1	15000	167	58	1	2	1	1	1	0	1	0		2	1	1	6741.97	2
1896	1	30000	172	50	1	2	2	1	1	0	1	0		1	1	1	4782.71	2
1897	1	25000	162	49	1	2	1	1	1	1	1	4		2	1	1	4644.15	2
1898	1	6000	150	45	1	2	2	1	1	1	1	2		2	1	1	4284.4	2
1899	1	50000	172	63	1	2	3	1	1	0	1	4		2	1	1,3	6999.49	2
1900	1	4000	168	62	1	2	2	1	1	1	1	0	0	2	1	1	4439.98	2
1901	1			75	1	2	2	1	1	0	1	0		2	1	1	10923.8	2
1902	1	11000	156	90	1	2	3	2	1	0	1	2	0	1	1	1	28965.7	2
1903	1	10000	165	60	1	2	3	1	1	1	1	2	1	2	1	1	13374.7	2
1904	8		158	47	1	3	3	2	1	1	1	0		2	1	1	5559.52	2
1905	1	500	175	58	1	3								2	1	1	4947.05	2
1906	1	15000	167	60	1	2	3	2	1	1	1	0		2	1	1	6293.1	2
1907	1	2000	164	65	2	3	2	1	1		1	2	1	2	1	1	6475.61	2
1908	1	5000	160	50	1	2	1	1	1	0	0	0		2	1	1	6632.8	2
1909	1	15000	160	60	1	2	1	1	1	0	1	0		2	1	1	4412	2
1910	1	20000	160	58	1	2	3	1	1	1	1	2		2	1	1,3	5959.62	2
1911	1	20000	152	48	1	2	3	2	1	1	1	0		2	1	1,3	17979.8	2
1912	1	20000	175	70	1	2	1	1	1	0	1	0		2	1	1	6528.36	2
1913	1	10000	170	90	1	1	1	1	1	0	1	5		2	1	1	5333.75	2
1914	1	12000	155	88	1	2	3	1	1	1	1	2		2	1	1	5163.5	2
1915	1	35000	170	63	1	2	1	2	1	0	0	0		1	1	1	13546.8	2
1916	1	10000	169	60	1	2	1	2	1	1	1	2		2	1	1	6179.1	2
1917	1	30000	162	51	1	2	2	2	1	0	1	0		2	1	1	6441.95	1
1918	1		160	68	1	2	1	1	1	0	1				1	1		2
1919	1	10000	155	50	1	2	2	1	1	0	1	2		2	1	1	4975.13	2
1920	1	4000	168	70	1	2	1	1	1	0	1	0		2	1	1	4981.2	2
1921	1	20000	165	55	1	2	2	2	1	0	1	0		2	1	1	11973.4	2
1922	1	4000	172	63	1	2	2	2	1	1	1	2	1	1	1	1		2
1923	1	35000	159	50	1	2	1	2	0	1	0	0		1	2	1		2
1924	1				1	2	2	1	1	1	1	2		2	1	1	4155.11	2
1925	1	2000	170	75	1	2	1	1	1	0	1	2						2
1926	1	2000	159	45	1	2	1	1	1	0	1	1		2	1	1	5199.95	2
1927	1	10000	170	60	1	2	1	2	1	1	1	2		1	1	1	12686.8	2
1928	1	8000	165	62	1	1	3	1	1	0	1	0		2	1	1	5709.79	2
1929	1	16000	163	51	1	1	1	1	1	0	1	0		2	1	2	5534.2	2
1930	1	10000	170	57	1	2	3	1	1	1	0	0		2	1	1	4770.22	2
1931	1	30000	162	60	1	2	1	2	1	1	1	0		1	1	1	3710.4	2
1932	1	15000	160	60	1	2	1	1	1	0	1	0		2	1	1	4326.2	2
1933	1	7000	158	52	1	2	1	1	1	0	1	0		2	1	1	5980.58	2
1934	1	30000	168	67	1	2	1	1	1	1	1	0		2	1	1	3422.7	2
1935	2	3500	160	58	2	2	2	1	1	1	1	0		2	1	1	4989.54	2
1936	1	20000	158	75	1	2	1	2	1	1	1	2		2	1	1	6030.3	2
1937	1	7000	156	55	1	2	1	1	1	0	1	0		2	2	1	5819.71	2
1938	1	4000	160	55	1	3	1	2	1	1	1	1		2	1	1	6223.6	2
1939	1	10000	178	70	1	1	1	1	1	0	1	0		2	1	1	7926.36	2
1940	1	6000	165	60	1	2	3	1	1	1	1	0		2	1	1		2
1941	1		175	58	1	2	3	1	0	0	1	0		2	2	1	5184.9	2
1942	1	8000	166	57	1	2	2	3	1	0	1	0	1	2	1	1	12738.8	2
1943	1	15000	170	60	1	2	3	1	1	1	1	1		2	1	1,3	5033.71	2
1944	1	8000	165	53	1	2	3	2	1	1	1	0		1	1	1		2
1945	1	5000	168	70	1	1	1	2	1	1	1	0		1	1	1		2
1946	1	10000	165	45	1	3	2	1	0	0	1	1	2	2	2	1		2
1947	1	12000	162	55	1	2	3	1	1	1	1	0		2	1	1	7743.74	2
1948	1	3000	168	69	1	2	2	1	1	0	1	0		2	1	1		2
1949	1	12000	160	47	1	2	3	1	1	0	1	1+5		2	1	1,3	5991.32	2
1950	1			55	1	2	2	1	1	0	1	2		2	1	1	4982.1	2
1951	1	12000	168	53	1	2	3	1	1	0	1	2		2	1	1,3	5999.94	2
1952	8	25000	159	58	1	2	1	1	1	1	1	0		2	1	1	30131.5	2
1953	1		169	58	1	2	2	1	1	1	1		2	2	1	1	5607.5	2
1954	1	15000	163	55	1	2	3	1	1	0	1	4		2	1	1,3	5997.17	2
1955	1	10000	164	49	1	2	3	1	1	0	1	1+3		2	1	1,3	18960.1	2
1956	1	30000	156	47	1	2	3	1	1	1	1	0		2	1	2,3	5996.78	2
1957	1	18000	170	50	1	2	3	2	1	0	1	2		2	1	1,3	5976.02	2
1958	1	5200	156	52	1	2	3	1	0	0	1	0		2	1	13	7229.86	2
1959	1	25000	161	45	1	3	3	1	1	1	1	2		2	1	1,3	12996.1	2
1960	7	20000	160	45	1	2	3	1	1	1	1	0		2	1	2,3	10991.5	2
1961	1	18000	170	56	1	2	3	2	1	0	0	2		1	1	2,3	6000	2
1962	1	18000	156	50	1	2	3	2	1	1	1	0		2	1	1,3	5995.95	2
1963	1	10000	156	49	1	2	3	1	1	0	1	3		2	1	1,3	11999.5	2
1964	1	12000	162	52	1	2	3	1	1	1	1	4		2	1	1,3	11987.7	2
1965	1	16000	155	42	1	2	3	1	1	1	1	2		2	1	1,3	8997.57	2
1966	1	20000	154	52	1	2	3	1	1	1	1	1+2		2	1	1,3	5995.7	2
1967	1	0	170	65	1	2	1	1	1	0	1	2	1	2	1	1	12269	2
1968	1		159	60	1	2	1	2	1	1	1	1		1	1	1	5017.4	2
1969	1	10000	170	63	1	2	2	1	1	1	1	2		2	1	1	6675.8	2
1970	1			50	1	2	2	2	1	1	1	0		2	1	1	6909.74	5
1971	1	40000	159	50	1	2	3	1	1	1	1	2		2	1	1,3	5999.41	2
1972	1	20000	162	57	1	2	1	1	1	0	1	1		2	1	1	2994.4	1
1973	1	10000	168	65	1	1	4	1	1	0	1	1		2	1	1	5813.24	2
1974	1	4800	159	63	1	2	1	1	1	0	1	1		2	1	1	7251.4	2
1975	1	30000	158	45	1	2	3	1	1	0	1	0		2	1	1,3	5994.7	2
1976	1	10000	165	64	1	2	1	1	1	0	1	2		2	1	1	14895.8	2
1977	1	4000	165	60	1	2	2	1	1	0	1	0		2	1	1	5925.9	2
1978	1	11000	157	47	1	1	3	2	1	1	1	0	2	1	1	1	6292.9	2
1979	1	11000	154	85	1	2	3	1	1	0	1	6		2	1	1	4659.92	2
1980	1	10000	160	60	1	2	3	1	1	1	0	5		2	1	1	6201.29	1
1981	6		160	60	1	1	1	1	1	1	1	0		2	1	1	5598.61	2
1982	1	13000	166	108	1	2	3	2	1	1	1	6		2	1	1	4572.01	2
1983	1	20000	165	60	1	2	1	2	1	1	0	0		1	1	1	10863.4	2
1984	1	6500	175	68	1	2	1	1	1	0	1	0		2	1	1	5674.73	2
1985	1	20000	154	60	1	2	1	1	1	1	1	0	1	5	1	1	5702.2	2
1986	1		168	50	1	2	1	1	1	1	0	0	1	2	1	1	5901.8	2
1987	1	12000	158	55	1	2	1	1	1	0	1	1		2	1	1	9645.07	2
1988	1	12000	172	56	1	2	3	1	1	0	1	1		2	1	1	5984.84	2
1989	1	50000	168	57	1	2	2	2	1	1	1	0	2	2	1	1	5263.69	2
1990	1	4800	170	66	1	2	2	1	1	0	1	0		2	2	1	6288.88	2
1991	1	20000	169	63	1	2	1	1	1	0	1	0		2	1	1	2966	2
1992	1	28000	173	69	1	1	1	1	1	1	1	0	2	2	1	1	4921	2
1993	1	10000	167	62	1	2	1	1	1	1	1	0	2	2	1	1	5362.51	2
1994	1	12000	156	87	1	2	3	2	1	1	1	6	0	2	1	1	4331.24	2
1995	1	5000	165	63	1	2	4	1	1	0	1	0		2	1	2	5375.78	2
1996	1	30000	165	52	1	2	3	1	1	0	1	0		2	1	1,3	4998.88	1
1997	1	20000	168	63	1	2	2	2	1	1	1	0		1	1	1		2
1998	1	250000	160	45	1	2	2	1	1	0	0	0		2	1	1	6755	2
1999	1			50	1	2	1	2	1	1	1	0		1	1	1	10448.1	2
[truncated: 2,137 more rows]
