# Supplementary material for: Comparison of three data mining models for prediction of advanced schistosomiasis prognosis in the Hubei province
Source: PLoS Negl Trop Dis. 2018 Feb 15;12(2):e0006262. doi: 10.1371/journal.pntd.0006262 (PMC5831639; doi:10.1371/journal.pntd.0006262)
Supplement: S2 Table — (XLS) [file pntd.0006262.s002.xls]

## Sheet: S2 Table.xls
Number	Occupation	Anuual Income	BMI	Viability	Nourishment	Diagnostic Evidence1	Diagnostic Evidence2	Prior treatment	History of splenectomy	History of ascites	Other disease	The extent of ascites	Clinical classification	Type of treating patients	Means of treatment	Cost of treatment	Outcome
1	1	1	1	1	2	1	2	1	1	0	0	0	2	3	1	0	1
2	1	1	1	1	2	3	2	1	1	1	2	0	1	1	1	1	1
3	1	0	2	1	2	2	1	1	1	1	0	0	2	1	1	1	0
4	1	1	3	1	2	3	1	1	0	1	1	0	2	1	1	0	1
5	1	0	3	1	3	2	1	0	0	1	0	0	2	2	1	1	1
6	1	1	1	1	2	1	1	1	0	1	0	0	2	1	1	1	1
7	1	0	1	1	2	4	1	1	0	1	0	0	2	1	2	0	1
8	1	0	1	1	2	1	1	1	1	1	2	0	2	1	1	1	0
9	1	0	3	1	2	3	1	1	0	1	1	0	2	1	1	1	1
10	1	1	0	1	2	3	1	1	1	1	2	0	2	1	1	1	0
11	1	0	2	1	2	1	1	0	0	1	1	0	2	2	1	0	1
12	1	0	3	1	2	1	1	1	0	1	0	0	2	1	1	0	1
13	1	1	1	1	2	1	1	1	0	1	0	0	2	1	1	0	1
14	1	1	1	1	2	1	1	1	0	1	0	0	2	1	1	1	0
15	1	0	1	1	2	1	1	1	0	1	0	0	2	1	1	0	1
16	1	0	1	1	2	2	1	1	0	1	0	0	2	1	1	1	1
17	1	0	1	1	2	1	2	1	1	1	0	0	2	1	1	1	0
18	1	1	1	1	2	2	1	1	0	1	0	0	2	1	1	1	0
19	1	1	1	1	2	3	1	1	0	1	1	0	2	1	1	1	1
20	1	1	1	1	2	1	1	1	1	1	2	0	2	1	2	0	1
21	1	0	1	1	2	1	1	1	0	1	2	0	2	2	1	0	1
22	1	0	1	1	2	2	1	1	0	1	0	0	2	1	1	1	1
23	1	0	1	1	2	1	1	1	0	1	0	0	2	1	1	1	1
24	12	0	1	1	2	3	2	1	1	1	0	0	2	1	1	1	1
25	1	0	0	1	2	3	2	1	1	1	2	0	2	1	1	1	0
26	1	0	1	1	2	2	1	1	0	0	0	0	2	2	1	1	1
27	1	0	1	1	2	4	1	1	1	1	0	0	2	1	1	1	1
28	1	1	1	1	2	2	2	1	1	1	0	0	1	1	1	0	1
29	1	0	0	1	2	3	1	1	0	1	6	0	2	1	1	0	1
30	1	0	0	1	1	2	1	1	0	1	0	0	2	1	1	0	1
31	1	0	1	1	1	4	1	1	0	1	0	0	2	1	1	0	1
32	1	1	1	1	2	3	1	1	0	1	0	0	2	1	1	0	1
33	1	0	1	1	2	4	1	1	0	1	0	0	2	1	1	0	1
34	1	1	1	1	1	1	1	1	0	1	0	0	2	1	1	1	1
35	1	1	3	1	2	1	1	1	0	1	0	0	2	1	1	1	0
36	1	0	2	1	2	1	1	1	1	1	1	0	2	1	1	0	1
37	1	0	2	1	2	3	1	1	0	1	0	0	2	1	1	1	1
38	1	0	1	1	2	2	2	1	1	1	2	0	1	1	1	0	1
39	1	0	2	1	1	1	1	1	0	1	0	0	2	1	1	1	1
40	1	0	3	1	2	2	1	1	0	1	0	0	2	1	1	0	1
41	1	0	1	1	2	3	1	1	0	1	5	0	2	1	1	1	1
42	1	0	0	1	2	3	1	1	1	1	2	0	2	1	1	1	0
43	1	1	1	1	2	3	1	1	0	1	1	0	2	1	1	1	0
44	1	1	1	2	2	3	1	1	1	1	2	0	2	1	1	1	1
45	1	0	1	1	2	1	1	0	0	1	0	0	2	2	1	0	1
46	1	1	1	1	2	3	2	1	1	1	0	0	2	1	1	0	0
47	1	0	2	1	2	3	1	1	1	1	2	0	2	1	1	1	0
48	1	1	1	1	2	3	1	1	0	1	2	0	2	1	1	1	0
49	1	1	2	1	2	3	1	1	0	1	6	0	2	1	1	1	0
50	2	0	3	1	2	1	1	1	0	1	2	0	2	1	1	1	0
51	1	1	1	1	2	1	2	1	1	1	0	0	2	1	1	1	1
52	1	0	3	1	2	1	1	1	0	1	2	0	2	1	1	0	1
53	1	1	3	1	2	2	2	1	0	1	2	0	1	1	1	1	1
54	1	1	0	1	2	3	1	1	1	1	2	0	2	2	1	0	1
55	1	0	1	1	1	2	1	1	1	1	0	0	2	1	1	0	1
56	1	0	1	1	2	1	1	1	0	1	0	0	2	1	1	1	1
57	1	0	1	1	2	3	1	1	0	1	1	0	2	1	1	1	1
58	1	0	3	1	2	1	1	1	0	0	2	0	2	1	1	1	1
59	1	1	1	1	2	3	1	1	0	1	0	0	2	1	1	1	1
60	1	0	1	1	2	1	1	1	1	1	2	0	2	1	1	1	0
61	1	0	1	2	3	1	1	1	1	1	0	0	2	1	1	1	0
62	8	0	1	1	2	2	1	1	0	1	6	0	2	1	1	1	1
63	1	1	0	1	2	1	2	1	1	1	2	0	2	1	1	0	0
64	1	1	1	1	2	1	2	1	1	1	0	0	2	1	1	1	0
65	1	0	1	2	2	2	1	1	1	1	0	0	2	1	1	0	0
66	1	1	0	1	2	3	2	1	1	1	6	0	2	1	1	0	1
67	1	0	1	1	2	1	2	1	1	1	2	0	2	1	1	1	0
68	1	0	1	2	2	2	1	1	0	1	0	0	2	1	1	0	1
69	1	0	1	1	2	1	1	0	1	1	0	0	2	1	1	0	1
70	1	0	3	1	2	2	1	1	0	1	1	0	2	1	1	0	1
71	1	1	1	1	2	1	2	1	1	1	2	0	2	1	1	1	0
72	1	1	1	1	2	3	1	1	0	1	4	0	2	1	1	1	1
73	1	0	1	1	2	1	1	1	0	1	0	0	2	1	1	0	1
74	1	0	1	1	2	3	1	1	1	1	0	0	2	1	1	1	0
75	1	0	1	1	2	2	1	1	0	1	0	0	2	1	1	1	1
76	7	0	3	1	1	1	1	1	1	1	0	0	2	1	1	0	1
77	1	0	1	1	2	1	1	1	1	1	2	0	2	1	1	0	1
78	1	0	3	1	2	1	1	1	0	1	1	0	2	1	1	0	1
79	1	0	0	1	2	2	1	0	1	1	0	0	2	1	1	0	1
80	1	0	1	1	2	1	1	1	0	1	0	0	2	1	1	1	0
81	1	0	2	1	3	1	1	1	0	1	0	0	2	1	1	0	0
82	1	0	1	1	2	1	2	1	1	1	0	0	2	1	1	1	0
83	1	0	1	1	1	1	1	1	0	1	0	0	2	1	1	1	1
84	1	0	1	1	2	1	1	1	0	1	0	0	2	1	1	1	1
85	1	0	1	1	2	3	2	1	1	1	0	0	2	1	1	1	0
86	1	0	1	1	2	1	1	1	1	1	2	0	2	1	1	1	0
87	1	0	1	1	2	1	1	1	1	1	2	0	1	1	1	0	1
88	1	1	2	1	2	1	1	1	1	1	0	0	1	1	1	0	1
89	1	0	3	1	2	1	2	1	1	1	0	0	2	1	1	1	0
90	1	1	1	1	2	1	1	1	0	1	0	0	2	1	2	1	1
91	1	0	1	1	2	3	1	1	0	1	0	0	2	1	2	0	1
92	1	0	1	1	2	1	1	1	0	1	2	0	2	1	1	0	1
93	1	0	0	1	2	3	1	1	0	1	6	0	2	2	1	0	1
94	1	0	2	1	2	2	1	1	0	1	2	0	1	1	1	0	1
95	1	0	1	1	2	2	1	1	0	1	2	0	2	1	1	1	1
96	1	0	1	1	2	1	1	0	0	0	2	0	2	1	1	1	1
97	1	1	1	1	2	3	1	1	1	1	0	0	2	2	2	0	0
98	1	0	1	1	2	1	1	1	0	1	6	0	2	1	13	1	0
99	1	1	1	1	2	3	1	1	1	1	2	0	2	1	1	1	0
100	1	1	1	1	1	3	2	1	1	1	2	0	2	1	1	0	0
101	1	0	0	1	2	3	2	1	1	1	2	0	2	1	1	0	1
102	1	0	1	1	2	1	1	1	0	1	1	0	2	1	1	0	0
103	7	1	1	1	2	3	1	1	1	1	2	0	2	1	1	1	1
104	1	1	1	1	2	3	2	1	1	1	0	0	2	1	1	0	0
105	1	1	3	1	1	3	1	1	0	1	0	0	2	3	1	0	1
106	1	0	1	1	2	1	1	1	0	1	0	0	2	2	1	0	1
107	1	1	1	1	2	1	2	1	1	1	2	0	1	1	1	1	1
108	1	0	1	1	2	1	2	1	1	1	0	0	1	1	1	1	1
109	1	1	3	1	1	1	1	1	1	1	0	1	2	1	1	0	0
110	1	0	1	1	3	1	1	0	1	1	0	0	2	1	1	0	1
111	1	0	1	1	2	3	2	1	1	1	2	0	2	1	1	1	1
112	1	0	1	1	2	1	2	1	1	1	2	0	2	1	1	0	1
113	1	0	1	1	2	3	1	1	0	1	2	0	2	1	1	0	0
114	1	1	1	1	2	1	1	1	1	1	0	0	2	1	1	0	0
115	1	0	1	1	3	1	1	1	0	1	0	0	2	1	1	1	0
116	1	1	1	1	2	1	1	1	0	0	0	0	2	1	1	1	0
117	1	1	0	1	2	3	1	1	1	1	6	0	2	1	1	1	0
118	1	0	1	1	2	2	1	1	1	1	1	0	2	1	1	0	1
119	1	0	1	1	2	3	1	1	1	1	2	0	2	1	1	0	1
120	1	0	0	1	2	3	1	1	0	1	2	0	2	1	1	1	1
121	1	0	0	1	2	1	2	1	1	1	2	0	2	1	1	0	1
122	1	0	1	1	2	3	1	1	0	1	0	0	2	1	1	1	1
123	1	0	0	1	2	1	2	1	0	0	0	0	1	1	1	0	1
124	1	1	1	1	2	1	2	1	0	0	0	0	1	1	1	0	1
125	1	0	1	1	3	1	1	1	1	1	1	0	2	1	1	0	1
126	1	0	1	2	2	1	1	1	0	1	0	0	2	1	1	1	0
127	1	1	3	1	2	3	1	1	0	1	0	0	2	1	1	0	1
128	2	0	1	1	1	1	1	1	1	1	0	0	2	1	1	0	1
129	1	0	0	1	2	3	2	1	0	1	2	0	1	1	1	0	1
130	1	0	1	1	2	2	2	1	1	1	0	0	1	1	1	0	1
131	1	0	1	1	2	1	1	1	0	1	0	0	2	1	1	1	1
132	1	0	3	1	2	1	2	1	1	1	1	0	1	2	1	1	1
133	1	0	2	1	2	1	1	1	0	1	0	1	2	1	1	0	0
134	1	1	1	1	2	3	1	1	0	1	1	0	2	1	1	0	1
135	1	0	1	1	2	1	1	1	0	1	0	0	2	1	1	0	1
136	1	1	1	1	1	1	1	1	0	1	0	0	2	1	1	1	0
137	1	0	0	1	2	1	1	1	1	1	1	0	2	1	13	1	0
138	1	1	1	1	2	3	1	1	1	1	0	0	2	1	1	1	0
139	1	0	1	1	2	3	1	1	0	1	6	0	2	1	1	0	1
140	1	0	1	1	2	1	1	1	0	1	0	0	2	1	1	1	1
141	1	1	1	1	2	3	2	1	0	2	2	0	2	1	1	1	0
142	1	0	1	1	2	1	2	1	1	1	0	0	1	1	1	0	1
143	1	0	1	1	2	1	1	1	0	1	0	0	2	1	1	0	1
144	1	0	2	1	2	4	1	1	0	1	0	0	2	1	1	1	1
145	1	1	1	1	2	3	2	1	1	1	0	0	1	1	1	1	1
146	1	0	1	1	2	3	2	1	0	0	0	0	1	1	1	1	1
147	1	0	1	1	2	1	2	1	1	1	0	0	1	1	1	0	1
148	1	1	1	1	2	2	2	1	1	1	0	0	2	1	1	1	0
149	1	0	3	1	2	1	1	1	0	0	2	0	2	1	1	0	1
150	1	0	1	1	2	2	1	1	0	1	0	0	2	2	1	0	1
151	1	1	3	1	1	1	2	1	0	1	0	0	1	1	1	0	0
152	1	0	1	1	2	1	1	1	0	1	1	0	2	2	1	0	1
153	1	1	1	1	2	3	1	1	0	1	0	0	2	1	1	1	0
154	1	0	3	1	2	2	1	1	0	1	0	0	2	1	1	0	1
155	8	0	1	1	1	2	1	1	0	1	0	0	2	1	1	1	1
156	1	0	1	1	1	2	1	1	1	1	0	0	2	1	1	0	1
157	1	0	2	1	2	1	1	1	1	1	12	0	2	1	1	1	0
158	1	0	1	1	2	1	1	1	1	1	2	0	2	1	1	0	1
159	1	1	1	1	2	1	1	1	0	1	0	0	2	1	1	0	1
160	1	0	3	1	2	2	1	1	1	1	1	0	2	1	1	0	1
161	1	1	1	1	2	3	1	1	1	1	2	0	2	1	1	0	1
162	1	1	1	1	2	1	2	1	1	1	0	0	2	1	1	1	1
163	1	1	1	1	2	3	1	1	0	1	0	0	2	1	1	1	1
164	1	1	1	1	2	3	2	1	1	1	4	0	2	1	1	1	0
165	1	1	1	1	2	1	2	1	1	1	2	0	2	1	1	1	0
166	1	1	1	1	2	3	1	1	0	1	1	0	2	1	1	1	0
167	1	0	1	1	2	1	1	1	1	1	1	0	2	1	1	1	1
168	1	0	1	1	2	1	2	1	1	1	2	0	1	1	1	1	1
169	1	0	0	1	2	3	1	1	0	1	6	0	2	1	1	0	1
170	1	0	1	1	2	2	2	1	0	1	0	0	2	1	1	1	1
171	1	0	3	1	2	2	2	1	0	1	2	0	2	1	1	0	1
172	1	0	3	1	2	1	1	1	0	1	0	0	2	1	1	0	1
173	1	0	1	1	1	3	1	1	0	1	2	0	2	1	1	1	1
174	1	0	1	1	2	2	1	1	0	1	0	0	2	1	1	1	1
175	1	1	1	1	2	3	1	1	0	1	0	0	2	1	1	0	1
176	1	0	1	1	2	3	1	1	0	1	2	0	2	1	1	0	1
177	5	1	1	1	3	1	1	1	0	1	0	0	2	3	1	0	1
178	1	0	1	1	2	1	2	1	1	0	0	0	1	1	1	1	1
179	1	0	1	1	2	1	2	1	1	1	0	0	2	1	1	1	1
180	1	0	3	1	2	1	1	1	0	1	2	0	2	1	1	0	1
181	1	1	1	1	2	3	1	1	0	1	1	0	2	1	1	1	1
182	1	0	1	1	2	1	1	1	0	1	2	0	2	1	1	0	1
183	1	1	0	1	2	3	2	1	0	1	5	0	2	1	1	0	1
184	1	1	1	1	1	3	1	1	1	1	6	0	2	1	1	0	1
185	1	0	2	2	3	2	1	1	0	1	0	0	2	1	1	0	0
186	1	0	0	1	2	3	1	1	1	1	6	0	2	2	1	0	1
187	1	1	1	1	1	3	1	1	1	1	6	0	2	1	1	0	0
188	1	1	0	1	2	3	2	1	0	1	2	0	1	1	1	1	1
189	1	1	3	1	1	1	1	1	1	1	0	0	2	1	1	1	0
190	1	0	0	1	2	3	1	1	1	1	2	0	2	1	1	0	1
191	1	1	1	1	1	3	1	1	0	1	6	0	2	1	1	0	1
192	1	1	2	1	1	3	1	1	0	1	2	0	2	1	1	0	1
193	1	0	1	1	2	2	1	1	0	1	1	0	2	1	1	0	1
194	1	0	3	1	2	1	1	1	0	1	0	0	2	1	1	1	1
195	1	0	2	1	2	1	2	1	1	0	0	0	2	1	1	0	1
196	1	0	1	1	2	2	2	1	0	1	0	0	1	1	1	1	1
197	1	0	1	1	2	1	1	1	0	1	0	0	2	1	1	1	1
198	1	0	1	1	2	1	1	0	0	0	0	0	2	1	1	1	1
199	1	1	1	1	2	2	1	1	0	1	4	0	2	1	1	1	0
200	1	0	1	1	2	1	1	1	0	1	0	0	2	1	1	0	1
201	1	0	1	1	1	3	2	1	1	1	2	0	2	1	1	0	1
202	1	1	0	1	2	3	1	1	1	1	2	0	5	1	1	1	0
203	1	0	1	1	2	1	1	1	1	1	0	0	2	1	1	0	1
204	1	0	1	1	2	2	1	1	0	1	6	0	2	1	1	0	1
205	1	1	1	1	2	3	1	1	0	1	6	0	2	1	1	1	0
206	2	1	1	1	2	3	1	1	1	1	0	0	2	1	1	0	0
207	1	0	1	1	2	3	1	1	0	1	1	0	2	1	1	1	0
208	1	1	1	1	2	3	1	1	1	1	2	0	2	1	1	1	0
209	1	0	1	1	2	2	2	1	1	1	0	0	1	1	1	1	1
210	1	1	1	1	2	3	1	1	0	1	0	0	2	1	1	1	0
211	1	0	1	2	3	2	1	1	0	1	0	0	2	1	1	1	1
212	1	0	1	1	2	2	1	1	1	1	0	0	2	1	1	1	0
213	1	0	0	1	2	3	1	1	1	1	6	0	2	1	1	0	1
214	1	1	2	1	2	1	1	1	1	1	2	0	2	1	1	0	0
215	1	1	3	1	2	2	2	1	1	1	2	0	2	1	1	0	1
216	1	0	1	1	2	1	2	1	0	1	2	0	2	1	1	1	1
217	1	1	2	1	2	2	1	1	0	1	0	0	2	1	1	1	0
218	1	0	1	1	3	1	1	1	0	1	6	0	2	1	1	1	1
219	1	1	1	1	2	3	1	1	0	1	1	0	2	1	1	1	0
220	1	0	3	1	1	2	1	1	0	1	0	0	2	1	1	0	1
221	1	0	1	1	2	1	2	1	0	1	0	0	1	1	1	1	1
222	1	0	1	1	2	3	1	1	0	1	0	0	2	1	1	1	1
223	1	0	1	1	3	1	2	1	0	0	0	0	2	1	13	1	0
224	1	0	1	1	2	1	1	1	0	0	2	0	2	1	1	1	1
225	1	0	1	1	2	1	1	1	0	1	2	0	2	1	1	0	1
226	1	0	1	1	2	1	2	1	1	1	2	0	2	1	1	0	1
227	1	0	3	1	2	2	1	1	1	1	0	0	2	2	1	0	1
228	1	1	1	1	1	2	2	1	1	0	2	0	2	2	1	0	0
229	3	1	0	1	1	3	1	1	0	1	5	0	2	1	1	1	0
230	1	0	1	1	1	2	1	1	1	1	0	0	2	1	1	1	1
231	1	1	1	1	2	3	1	1	1	1	0	0	2	1	1	1	0
232	1	1	1	1	2	3	1	1	0	1	0	0	2	1	1	1	0
233	1	0	3	1	1	1	1	1	1	1	0	0	2	1	1	1	1
234	1	0	3	1	2	2	1	1	0	1	0	0	2	1	1	0	0
235	1	0	1	1	2	1	1	1	0	1	0	0	2	1	1	1	1
236	1	0	0	1	2	3	2	1	1	1	6	0	2	1	1	0	1
237	1	0	1	1	2	1	1	1	0	1	0	0	2	1	1	1	1
238	1	0	0	1	1	2	1	1	0	1	0	0	2	1	1	0	1
239	1	0	1	1	2	1	1	1	0	1	0	0	2	1	1	0	1
240	1	1	1	1	2	2	1	1	0	1	0	0	2	1	1	0	1
241	1	1	2	1	2	3	1	1	0	1	2	0	2	1	1	1	0
242	1	1	1	1	2	3	1	1	0	1	4	0	2	1	1	1	1
243	1	0	2	1	2	3	1	1	0	1	0	0	2	1	1	1	1
244	1	1	1	1	2	3	1	1	0	1	0	0	2	1	1	1	0
245	1	1	0	1	2	3	2	1	0	1	6	0	2	1	1	0	1
246	1	1	1	1	2	1	1	0	0	1	2	0	2	1	1	1	0
247	2	1	1	1	2	3	1	1	0	1	1	0	2	1	1	1	0
248	1	1	1	1	2	3	1	1	1	1	1	0	2	1	1	1	0
249	1	1	2	1	2	3	1	1	0	1	2	0	2	1	1	1	1
250	1	0	1	1	2	1	1	1	0	1	2	0	2	1	1	0	0
251	1	1	1	1	2	3	1	1	0	1	1	0	2	1	1	1	0
252	1	0	1	1	2	1	1	1	0	1	5	0	2	1	1	1	1
253	1	0	2	1	2	1	1	1	0	1	1	0	2	1	1	0	1
254	1	1	3	1	2	1	1	1	0	1	1	0	2	1	1	0	1
255	1	1	1	1	2	3	1	1	0	1	2	0	2	1	1	0	1
256	1	0	3	1	2	1	1	1	0	1	0	0	2	1	1	1	1
257	1	1	1	1	2	3	1	1	1	1	1	0	2	1	1	1	0
258	1	1	1	1	2	3	1	1	0	1	0	0	2	1	1	1	0
259	1	0	3	1	2	3	1	1	0	1	6	0	2	1	13	1	1
260	1	0	1	2	3	1	2	1	1	0	0	0	2	1	1	0	1
261	1	1	1	1	2	3	1	1	0	1	0	0	2	1	1	1	0
262	1	1	3	1	1	1	1	1	0	1	0	0	2	1	1	1	1
263	1	0	1	1	2	1	2	0	0	0	0	0	1	3	2	1	1
264	1	0	1	1	2	2	1	1	0	1	0	0	2	1	1	1	1
265	1	0	1	1	2	1	2	1	1	1	0	0	2	1	1	0	1
266	1	0	1	1	2	3	1	1	0	1	0	0	2	1	1	0	1
267	1	1	3	1	1	1	1	1	1	1	0	0	2	1	1	0	0
268	1	0	1	1	2	2	1	1	0	1	0	0	2	1	1	1	0
269	1	0	1	1	2	2	1	1	0	1	1	0	2	1	1	0	0
270	1	0	1	1	2	1	1	1	1	1	0	0	2	1	1	1	0
271	1	1	3	1	2	1	1	1	0	1	2	0	2	3	1	1	0
272	1	0	3	1	2	1	1	1	0	1	1	0	2	1	1	0	1
273	1	0	1	1	3	1	1	1	0	1	1	0	2	1	1	0	1
274	1	1	1	1	2	1	1	1	0	1	0	0	2	1	1	0	1
275	1	1	2	1	2	1	1	1	0	1	0	0	2	1	1	0	1
276	1	1	3	1	2	2	2	1	1	1	0	0	1	1	1	0	1
277	1	0	0	1	2	3	1	1	0	1	0	0	2	1	1	0	1
278	1	1	3	1	2	1	2	1	0	1	0	0	1	1	1	0	1
279	1	0	1	1	2	2	1	1	1	1	2	0	2	1	1	0	1
280	1	0	1	1	2	3	2	1	0	0	0	0	2	1	1	1	1
281	1	0	1	1	2	3	1	1	1	1	0	0	2	1	1	1	1
282	1	1	1	1	2	1	2	1	1	1	0	0	1	1	1	0	1
283	12	0	1	1	2	2	2	1	1	1	0	0	1	1	1	0	1
284	1	0	1	1	2	1	2	1	0	0	2	0	2	1	1	0	0
285	1	1	1	1	2	3	1	1	0	1	1	0	2	1	1	0	1
286	1	1	1	1	2	3	1	1	0	1	6	0	2	1	1	1	1
287	1	1	1	1	2	3	1	1	0	1	1	0	2	1	1	1	1
288	1	0	1	1	2	1	2	1	1	0	0	0	2	1	1	1	0
289	1	0	0	1	1	1	1	1	1	1	1	0	2	1	1	0	1
290	1	0	3	1	3	2	1	1	1	1	2	0	2	1	1	0	1
291	1	1	2	1	1	3	2	1	1	1	2	0	2	1	1	0	0
292	1	1	1	1	2	1	1	1	1	1	0	0	2	1	1	0	1
293	1	0	0	1	2	1	2	1	1	1	0	0	1	1	1	0	1
294	1	0	1	1	2	2	2	1	1	0	0	0	1	1	1	0	1
295	1	1	2	1	1	2	1	1	1	1	0	0	2	1	1	1	1
296	1	0	1	1	2	1	1	1	0	0	2	0	2	1	1	1	1
297	1	0	1	1	2	1	1	1	0	1	1	0	2	1	1	1	1
298	1	1	3	1	1	3	1	0	0	1	6	0	2	1	1	0	1
299	1	0	0	1	2	3	2	1	1	1	2	0	2	1	1	0	1
300	1	0	1	1	2	1	1	1	0	1	2	0	2	1	1	1	1
301	1	0	1	1	1	3	2	1	0	0	2	0	2	1	1	1	1
302	1	0	1	1	2	2	2	1	1	1	0	0	1	1	1	0	1
303	1	0	1	1	2	1	1	1	0	1	0	0	2	1	1	0	1
304	1	0	1	1	1	3	2	1	0	0	2	0	1	1	1	1	1
305	1	0	1	1	2	1	2	1	1	1	2	0	2	1	1	0	1
306	1	1	0	1	2	3	2	1	1	1	2	0	2	1	1	0	1
307	1	1	1	1	1	3	1	1	0	1	6	0	2	1	1	0	1
308	1	0	1	1	2	1	1	1	1	1	0	0	2	1	1	0	1
309	1	1	1	1	2	2	2	1	1	1	1	0	1	1	1	0	1
310	1	0	1	1	2	1	2	1	1	1	0	0	1	1	1	0	1
311	1	0	1	1	2	1	1	1	0	1	0	0	2	1	1	0	1
312	1	0	3	1	2	1	2	1	1	1	2	0	1	1	1	1	1
313	1	0	1	1	2	1	2	1	1	1	2	0	2	1	1	0	1
314	1	0	1	1	2	1	1	1	0	1	0	0	2	1	1	0	1
315	1	0	1	1	2	2	2	1	1	1	0	0	1	1	1	0	1
316	1	0	1	1	1	3	1	1	0	1	6	0	2	1	1	0	1
317	1	0	1	1	2	1	2	1	1	1	0	0	2	1	13	1	0
318	1	0	3	1	2	1	1	1	1	1	2	0	2	1	1	0	1
319	1	0	0	1	2	3	1	1	1	1	6	0	2	1	1	0	1
320	1	0	1	1	2	1	1	1	0	1	1	0	2	1	1	0	0
321	1	1	1	1	1	4	1	1	0	1	0	0	2	1	1	1	0
322	1	1	1	1	2	3	1	1	1	1	2	0	2	1	1	0	1
323	1	1	1	1	2	3	1	1	0	1	4	0	2	1	1	1	0
324	1	0	1	1	2	1	1	0	0	1	2	0	2	1	1	0	1
325	1	1	3	1	2	1	1	1	0	1	0	0	2	1	1	0	1
326	1	0	2	1	2	2	1	1	0	1	1	0	2	1	1	0	1
327	1	0	2	1	2	3	1	1	1	1	6	0	2	1	1	1	1
328	1	0	1	1	2	1	1	1	1	1	0	0	2	1	1	1	0
329	1	1	2	1	3	3	1	1	1	1	1	0	2	1	1	1	0
330	1	0	1	1	2	1	1	1	1	0	0	0	2	1	1	1	0
331	1	0	1	1	2	1	1	1	1	1	2	0	2	1	1	0	1
332	1	0	1	1	1	1	1	1	0	1	0	0	2	1	2	1	1
333	1	0	1	1	2	3	1	1	0	1	0	0	2	1	1	1	1
334	1	0	1	1	2	2	1	1	0	1	0	0	2	1	1	1	1
335	1	0	1	1	2	1	1	1	0	1	6	0	2	1	13	1	0
336	1	0	2	2	2	2	1	1	1	1	0	0	2	1	1	0	0
337	1	1	1	1	2	3	1	1	1	1	0	0	2	1	1	0	0
338	2	0	1	1	1	1	1	1	0	1	0	0	2	1	1	0	1
339	1	1	1	1	2	3	2	1	0	0	0	0	2	1	1	0	1
340	1	1	1	1	2	2	1	1	1	1	1	0	2	1	1	1	0
341	1	1	3	1	2	3	1	1	0	1	0	0	2	1	1	1	0
342	1	0	1	1	2	1	1	1	0	1	0	0	2	1	1	1	1
343	1	0	1	1	2	1	1	1	0	1	0	0	2	1	1	1	1
344	1	0	1	1	2	3	2	1	1	1	0	0	2	1	1	1	0
345	1	1	1	1	2	3	1	1	0	1	2	0	2	1	1	1	0
346	1	0	1	1	2	3	1	1	1	1	0	0	2	1	1	1	0
347	1	0	1	1	2	1	1	1	1	1	2	0	2	1	1	1	0
348	1	0	1	1	2	2	1	1	0	1	6	0	2	1	1	1	0
349	1	0	1	1	2	1	1	1	1	1	0	0	2	1	1	1	0
350	1	1	1	1	2	3	1	1	1	1	0	0	2	1	1	0	0
351	1	0	2	1	2	1	1	1	0	1	6	0	2	1	13	0	0
352	1	1	1	1	2	3	1	1	1	1	2	0	2	1	1	0	0
353	1	0	1	1	2	1	1	0	1	0	0	0	2	3	1	1	0
354	1	1	1	1	2	3	2	1	1	1	0	0	2	1	1	0	0
355	1	1	1	1	2	3	1	1	1	1	0	0	2	1	1	1	1
356	1	0	3	1	1	1	1	1	0	1	0	0	2	1	1	0	1
357	1	0	1	1	1	3	2	1	0	1	0	0	1	1	1	0	1
358	1	0	1	1	1	2	1	1	1	1	0	0	2	1	1	0	1
359	1	0	3	1	3	1	1	1	0	1	6	0	2	1	1	0	1
360	1	0	3	1	2	1	1	1	0	1	5	0	2	1	1	0	1
361	1	0	1	1	2	1	1	1	0	1	0	0	2	1	1	1	1
362	1	1	1	1	2	3	1	1	0	1	6	0	2	1	1	1	0
363	1	1	1	1	2	2	2	1	1	1	1	0	1	1	1	1	1
364	1	0	1	1	1	1	1	1	1	1	0	0	2	1	1	1	0
365	1	0	0	1	2	3	1	1	0	1	6	0	2	2	1	0	1
366	1	1	3	1	2	3	1	1	1	1	2	0	2	1	1	0	1
367	1	0	0	1	2	3	1	1	1	1	2	0	2	1	1	1	0
368	1	0	1	1	2	1	1	1	0	1	4	0	2	1	1	0	1
369	1	0	1	1	1	1	1	1	0	1	0	0	2	3	1	0	1
370	1	1	1	1	2	3	1	1	0	1	0	0	2	1	1	1	0
371	1	1	1	1	2	1	1	1	0	1	0	0	2	1	1	0	1
372	1	0	0	3	3	3	1	1	1	1	2	0	2	1	1	1	1
373	1	1	0	1	2	3	2	1	1	1	6	0	2	1	1	0	0
374	1	0	2	1	2	1	1	1	0	1	0	0	2	1	1	0	0
375	1	1	1	1	3	3	1	1	1	1	6	0	2	2	1	0	1
376	1	0	1	1	2	2	2	1	0	1	2	1	1	1	1	0	0
377	1	0	3	1	2	1	1	1	0	1	0	0	2	1	1	1	1
378	1	0	1	1	2	1	1	1	0	1	0	0	2	1	1	0	1
379	1	0	2	1	2	1	2	1	0	1	0	0	1	1	1	0	1
380	1	1	1	1	2	1	1	1	0	1	0	0	2	1	1	0	1
381	1	0	1	1	1	3	1	1	0	1	6	0	2	1	1	0	1
382	1	1	1	1	2	2	1	1	0	1	0	0	2	1	1	0	1
383	1	0	3	1	1	2	1	1	0	1	0	0	2	1	1	0	0
384	1	0	0	1	2	3	1	1	0	1	0	0	2	2	1	1	1
385	1	1	1	1	1	3	1	1	1	1	0	0	2	1	1	1	1
386	1	1	2	1	2	1	2	1	1	1	0	0	2	1	1	1	1
387	1	0	0	1	2	3	1	1	0	1	6	0	2	1	1	0	1
388	1	1	0	1	2	3	2	1	1	1	6	0	1	1	1	0	1
389	1	0	2	1	3	1	1	1	1	1	0	0	2	1	1	1	0
390	1	1	3	1	1	3	2	1	1	1	0	0	2	1	1	0	1
391	1	1	1	1	1	3	1	1	0	1	2	1	2	1	1	1	0
392	1	1	3	1	2	3	1	1	1	1	4	0	2	1	1	1	1
393	1	1	2	1	2	3	2	1	1	1	0	0	1	1	1	1	1
394	1	0	1	1	2	1	2	1	0	1	0	0	1	1	1	0	1
395	1	0	1	1	2	1	1	1	0	1	2	0	2	1	1	1	1
396	1	1	1	1	1	3	1	1	0	1	0	0	2	1	1	1	0
397	1	1	2	1	2	1	1	1	0	1	6	0	2	1	1	1	0
398	1	1	1	1	2	1	1	1	1	1	2	0	2	1	1	0	0
399	1	0	1	1	2	1	1	1	0	1	0	0	2	1	1	0	1
400	2	1	1	1	1	1	1	1	0	1	0	0	2	1	1	0	1
401	1	0	2	1	2	1	1	1	0	1	2	0	2	1	1	1	0
402	1	0	2	1	2	1	1	1	0	1	0	0	2	1	1	0	1
403	1	1	1	1	1	3	1	1	0	1	0	0	2	1	1	0	1
404	1	0	1	1	2	1	2	1	1	1	2	0	1	1	1	0	1
405	1	0	3	1	2	1	2	1	1	1	0	0	2	1	1	1	1
406	1	0	2	1	2	1	1	1	0	1	2	0	1	1	1	0	1
407	1	0	2	1	2	1	2	1	1	1	0	0	2	1	1	0	1
408	1	0	0	1	2	1	1	1	0	1	0	0	2	1	1	0	0
409	1	0	1	1	2	1	1	1	0	1	0	0	2	1	1	0	1
410	1	1	3	1	2	1	1	1	0	1	0	0	2	1	1	0	1
411	1	1	1	1	2	2	2	1	1	1	4	0	2	1	1	1	1
412	1	0	2	1	2	1	2	1	1	0	0	0	1	1	1	0	1
413	1	0	1	1	2	1	2	1	1	1	2	0	1	1	1	0	1
414	1	0	1	1	2	1	1	1	0	1	0	0	2	1	1	0	1
415	1	0	1	1	2	2	1	1	0	1	2	0	2	1	1	1	0
416	1	0	1	1	2	2	1	1	0	1	0	0	2	1	1	0	1
417	1	0	1	1	2	1	1	0	0	1	2	0	2	2	1	0	1
418	1	0	1	1	1	1	2	1	1	1	0	0	1	1	1	0	1
419	1	0	1	1	2	1	1	1	1	1	0	0	2	1	1	0	1
420	1	0	0	1	1	2	1	1	0	1	0	0	2	1	1	0	1
421	1	0	1	1	2	3	1	1	1	1	4	0	2	1	1	1	0
422	1	1	1	1	2	3	1	1	0	1	0	0	2	1	1	1	0
423	1	0	1	1	2	1	2	1	1	0	0	0	1	1	1	0	1
424	1	1	1	1	2	3	2	1	0	0	0	0	1	2	1	1	0
425	1	1	1	1	2	1	2	1	0	1	0	0	2	1	1	1	0
426	1	0	2	1	2	1	2	1	1	1	2	0	2	1	1	1	0
427	1	0	1	1	1	3	1	1	0	1	0	0	2	1	1	1	1
428	1	1	1	1	2	3	1	1	1	1	2	0	2	1	1	1	0
429	1	0	2	1	2	1	2	1	1	1	0	0	1	1	1	0	1
430	1	1	1	1	2	1	1	1	1	1	0	0	2	1	1	1	0
431	1	0	1	1	1	1	1	1	0	1	0	0	2	1	1	1	1
432	1	0	1	1	2	1	1	1	0	1	0	0	2	1	1	0	1
433	1	0	1	1	2	1	2	1	1	1	0	0	1	1	1	0	1
434	1	0	2	1	2	2	2	1	0	1	0	0	2	1	1	1	1
435	1	0	1	2	3	1	1	0	0	1	6	0	2	1	13	1	0
436	1	1	2	1	2	2	1	1	1	1	2	0	2	1	1	0	0
437	1	0	1	1	2	1	2	1	0	1	6	0	1	1	1	0	1
438	1	0	3	1	2	1	1	1	0	1	0	0	2	1	1	1	1
439	1	0	1	1	2	1	1	1	1	1	0	0	2	1	1	1	0
440	1	0	0	1	2	3	1	1	0	1	2	0	2	1	1	1	1
441	1	1	1	1	2	1	2	1	1	1	0	0	1	1	1	1	1
442	1	0	1	1	2	1	2	1	1	1	0	0	2	1	13	1	0
443	1	0	1	1	3	3	1	1	1	1	6	0	2	1	1	1	0
444	2	1	3	1	2	3	1	1	1	1	1	0	2	1	1	0	0
445	1	0	1	1	2	1	1	1	1	1	0	0	2	1	1	0	1
446	1	0	3	1	2	2	1	1	0	1	1	0	2	1	1	0	1
447	1	1	1	1	1	1	1	1	0	1	6	0	2	1	1	0	1
448	1	0	1	1	2	1	2	1	0	0	2	0	1	1	1	1	1
449	1	0	0	1	1	1	1	0	0	1	0	0	2	2	1	1	1
450	1	0	2	1	2	2	1	1	0	1	1	0	2	1	1	1	1
451	1	0	1	1	2	2	1	1	0	1	0	0	2	1	1	0	1
452	1	0	2	1	1	1	1	1	1	1	0	0	2	1	1	0	1
453	1	0	1	1	2	1	1	1	1	1	0	0	2	1	1	1	0
454	1	0	1	1	2	1	1	1	0	1	0	0	2	1	1	0	1
455	1	0	1	1	2	2	1	1	1	1	0	0	1	1	1	1	1
456	1	0	1	1	3	1	2	1	1	1	0	0	2	1	1	0	1
457	1	0	1	1	3	1	1	1	0	1	0	0	2	1	1	1	1
458	1	1	1	1	2	2	1	1	0	1	0	0	2	1	1	0	1
459	1	0	1	1	2	1	1	1	0	1	0	0	2	1	1	1	1
460	1	0	2	1	2	1	2	1	1	1	0	0	2	1	1	1	0
461	1	1	1	1	2	2	1	1	0	1	1	1	2	1	1	1	0
462	1	1	0	1	2	3	1	1	1	1	6	0	2	1	1	0	0
463	1	0	3	1	1	1	1	1	0	1	2	0	2	1	1	0	1
464	1	0	1	1	2	1	1	1	0	1	0	0	2	1	1	0	1
465	1	1	1	2	3	1	1	0	0	0	0	0	1	2	1	0	0
466	1	0	1	1	2	1	1	1	0	1	0	0	2	1	1	0	1
467	1	0	2	1	2	1	1	1	0	1	0	0	2	1	13	0	0
468	1	0	1	1	2	2	2	1	0	1	2	0	1	1	1	0	1
469	1	0	1	1	1	2	1	0	0	1	4	0	2	2	1	0	1
470	1	0	1	1	2	2	1	1	0	1	1	0	2	1	1	0	1
471	1	0	2	1	3	1	2	1	1	1	1	0	1	1	1	0	1
472	1	0	1	1	2	1	1	1	0	1	2	0	2	1	1	0	1
473	1	0	1	1	2	1	1	1	0	1	0	0	2	2	1	0	1
474	1	0	2	1	2	1	1	1	0	1	6	0	2	1	1	0	1
475	1	1	3	1	2	1	1	1	1	1	0	0	2	1	1	0	1
476	1	0	0	1	2	1	1	1	1	0	0	0	1	1	1	0	1
477	1	1	1	1	2	1	1	1	1	1	0	0	2	1	1	1	1
478	1	0	3	1	1	2	1	1	0	1	0	0	2	1	1	1	0
479	1	0	1	1	2	2	1	1	1	1	1	0	2	1	1	0	1
480	1	1	3	1	2	3	2	1	1	1	0	0	1	1	1	1	1
481	1	0	1	1	2	2	1	1	0	1	0	0	2	1	1	1	1
482	1	0	2	1	2	2	1	1	0	1	1	0	2	1	1	0	1
483	1	1	1	1	2	2	1	1	0	1	0	0	2	1	1	0	1
484	1	1	1	1	2	2	1	1	0	1	1	0	2	1	1	0	1
485	1	0	2	1	2	2	1	1	0	1	0	0	2	1	1	0	1
486	1	1	1	1	2	3	1	1	1	1	2	0	2	1	1	1	0
487	1	0	1	1	2	3	1	1	0	1	0	0	2	1	1	1	1
488	1	0	1	1	2	3	1	1	0	1	1	0	2	1	1	1	1
489	1	0	1	1	2	1	2	1	1	1	6	0	2	1	1	1	1
490	1	0	1	1	2	1	1	1	0	1	0	0	2	1	1	0	1
491	1	0	1	1	2	1	2	1	0	0	0	0	1	1	1	0	1
492	1	0	2	1	2	3	1	1	0	1	1	0	2	1	1	1	0
493	1	0	2	1	2	2	2	1	1	1	2	0	1	1	1	0	1
494	1	1	1	1	2	1	2	1	0	1	0	0	2	1	1	1	1
495	1	0	2	1	2	1	1	1	0	1	1	0	2	1	1	0	1
496	1	0	2	1	3	1	2	1	0	0	4	0	1	1	2	0	1
497	1	0	1	1	1	4	1	1	0	1	0	0	2	1	2	1	1
498	1	0	1	1	2	3	1	1	0	1	0	0	2	1	1	1	0
499	1	0	1	1	3	1	1	1	1	1	0	0	2	1	13	1	0
500	1	0	1	1	2	3	1	1	1	1	2	0	2	1	1	1	1
501	1	1	1	1	2	3	1	1	1	1	0	0	2	1	1	1	0
502	1	1	1	1	2	1	1	1	1	1	0	0	2	1	1	0	0
503	1	0	1	1	2	1	2	1	1	1	0	0	1	1	1	0	1
504	1	0	1	1	2	2	1	0	1	0	0	0	2	1	1	1	0
505	1	0	2	1	2	2	1	1	1	1	1	0	2	1	1	0	0
506	1	0	1	1	2	1	2	1	1	1	0	0	2	1	1	0	1
507	1	0	1	1	2	2	1	0	1	2	0	0	2	2	1	1	1
508	1	0	0	1	2	2	1	1	0	1	0	0	2	1	1	0	1
509	1	0	1	1	2	2	1	1	1	1	0	0	2	1	1	1	0
510	1	0	1	1	2	3	2	1	1	1	1	0	2	1	1	0	1
511	1	0	1	1	2	2	2	1	1	1	1	0	2	1	1	0	0
512	1	0	1	1	2	1	2	1	1	1	0	0	1	1	1	0	1
513	1	1	1	1	1	3	2	0	0	0	6	0	1	1	1	0	1
514	1	0	1	1	3	3	1	1	0	1	2	0	2	1	1	0	1
515	1	0	1	1	1	1	1	1	0	1	1	0	2	3	1	1	1
516	1	1	1	1	1	1	1	1	0	1	0	0	2	1	1	1	0
517	1	0	2	1	3	1	1	1	1	1	1	0	2	1	1	1	0
518	1	0	1	1	2	1	2	1	1	1	0	0	1	1	1	0	1
519	1	0	1	1	1	3	1	1	1	1	2	0	2	1	1	1	0
520	1	0	1	1	2	1	1	0	1	0	2	0	2	1	1	1	1
521	1	0	1	1	1	2	1	1	0	1	0	0	2	1	1	0	0
522	1	0	1	1	2	1	1	1	0	1	1	0	2	1	1	1	0
523	1	0	1	1	2	3	2	1	1	0	2	0	2	1	1	0	1
524	1	0	1	1	3	1	1	1	1	1	0	0	2	1	1	0	1
525	1	0	1	2	3	2	1	1	0	1	0	0	2	1	1	0	0
526	1	0	1	1	2	3	1	1	0	1	6	0	2	1	13	0	1
527	1	1	1	1	2	1	1	1	1	1	0	0	2	1	1	1	0
528	1	0	2	1	2	1	2	1	0	0	0	0	1	1	13	1	1
529	1	0	1	1	2	1	1	1	0	1	0	0	1	1	13	1	0
530	1	0	1	1	2	1	1	1	0	1	6	0	2	1	1	0	0
531	2	0	1	1	2	1	1	2	1	2	1	0	2	1	1	0	1
532	1	0	3	1	2	1	1	1	1	1	0	0	2	1	1	0	1
533	1	0	3	1	2	1	1	1	0	1	6	0	2	1	13	1	0
534	1	1	0	1	2	3	2	1	1	1	6	0	2	1	1	0	0
535	1	1	3	1	1	3	2	1	1	1	2	0	2	1	1	0	1
536	1	1	1	1	2	2	2	1	1	1	2	0	1	1	1	1	1
537	1	1	1	1	1	3	1	1	0	1	2	0	2	1	1	0	1
538	1	1	1	1	2	3	1	1	1	1	6	0	2	1	1	1	0
539	1	1	1	1	1	3	1	1	0	1	6	0	2	1	1	0	1
540	1	1	0	1	2	3	1	1	1	1	2	0	2	1	1	1	0
541	1	0	1	1	2	1	2	1	0	1	0	0	1	1	1	0	0
542	1	0	1	1	2	2	2	1	0	1	2	0	2	1	1	1	1
543	1	1	0	1	2	3	2	1	0	0	2	0	1	1	1	0	1
544	1	1	1	1	1	1	2	1	1	1	2	0	2	1	1	1	0
545	1	0	1	1	2	1	1	0	0	1	0	0	2	1	1	1	1
546	1	0	1	1	2	1	1	0	0	0	1	0	2	1	1	1	1
547	1	0	1	1	2	1	2	1	1	1	0	0	2	1	1	0	1
548	1	0	1	1	2	2	2	1	1	1	0	0	1	1	1	0	1
549	1	1	2	1	2	1	1	1	0	1	0	0	2	1	1	0	1
550	1	1	1	1	1	3	2	1	1	1	2	0	2	1	1	0	0
551	1	1	3	1	2	1	1	1	0	1	2	0	1	1	1	1	1
552	1	0	3	1	1	2	1	0	0	1	1	0	2	1	1	0	1
553	1	0	1	1	2	1	2	1	1	0	2	0	1	1	1	1	1
554	1	0	1	1	2	3	1	1	0	1	6	0	2	1	13	1	1
555	1	1	3	1	1	1	1	1	0	1	0	0	2	3	1	0	1
556	1	1	1	1	2	3	1	1	0	1	0	0	2	1	1	0	1
557	5	0	1	1	2	3	2	1	1	0	0	0	2	1	1	1	1
558	1	1	1	1	2	3	2	1	1	1	4	0	1	1	1	1	1
559	1	0	1	1	1	1	1	1	0	1	0	0	2	1	1	1	1
560	1	1	2	1	2	3	1	1	0	1	1	0	2	1	1	1	1
561	1	0	2	1	3	3	2	1	0	1	4	0	2	1	1	0	1
562	1	0	1	1	2	3	3	1	0	1	1	0	2	1	1	0	1
563	1	1	1	1	2	3	1	1	0	1	0	0	2	1	1	1	0
564	1	0	3	1	2	1	2	1	1	1	0	0	2	1	1	0	1
565	1	0	1	1	2	1	2	1	1	1	0	0	2	1	1	1	0
566	1	0	3	1	2	1	2	1	1	1	0	0	2	1	1	1	1
567	1	1	1	1	2	3	1	1	1	1	4	0	2	1	1	1	0
568	1	1	1	1	2	3	1	1	0	1	2	0	2	1	1	1	0
569	1	0	2	1	2	3	1	1	0	1	2	0	2	1	1	0	1
570	2	0	1	1	2	3	1	1	1	1	1	0	2	1	1	1	0
571	7	0	1	1	2	3	2	1	1	0	2	0	2	1	1	1	1
572	1	1	3	1	2	3	1	1	0	1	1	0	2	1	1	0	1
573	1	1	0	1	2	3	1	1	1	1	2	0	2	1	1	0	1
574	1	0	1	1	2	3	1	1	0	1	0	0	2	1	1	1	1
575	12	1	1	1	2	1	1	1	0	1	0	0	1	1	1	1	1
576	1	0	1	1	1	1	2	0	1	1	0	0	2	1	1	0	1
577	1	0	3	1	2	1	1	0	0	1	0	0	2	2	1	0	1
578	1	1	1	1	2	2	2	1	0	0	1	0	1	1	1	1	1
579	1	1	1	1	2	2	1	1	1	1	0	0	1	1	1	0	1
580	1	1	1	1	2	2	1	1	0	1	1	0	2	1	1	1	0
581	1	0	1	1	2	1	2	1	0	1	0	0	1	1	1	1	1
582	2	0	1	1	1	3	3	1	0	0	2	0	3	1	1	0	1
583	1	0	1	1	1	1	1	1	0	1	0	0	2	1	1	0	1
584	1	0	1	1	2	1	2	1	1	1	0	0	2	1	1	0	1
585	1	0	1	1	1	1	1	1	0	1	1	0	2	1	1	0	1
586	1	0	1	1	2	1	1	1	0	1	1	0	2	1	1	0	0
587	1	0	0	1	2	3	2	1	0	1	6	0	1	1	1	0	1
588	1	0	3	1	2	1	1	1	0	1	0	0	2	1	1	0	1
589	1	1	0	1	2	1	2	1	1	0	0	0	1	1	1	1	1
590	1	0	0	1	1	2	1	1	0	1	0	0	2	1	1	1	1
591	1	1	1	1	2	3	1	1	0	1	1	0	2	1	1	1	1
592	1	1	0	1	2	3	1	1	1	1	6	0	2	1	1	0	0
593	1	0	3	1	1	1	1	1	0	0	2	0	2	1	1	1	1
594	1	1	2	1	2	2	2	1	0	0	0	0	1	1	1	0	1
595	1	0	1	1	2	1	1	1	0	1	1	0	2	1	1	0	1
596	1	0	1	1	2	1	2	1	1	1	0	0	2	1	1	1	0
597	1	0	3	1	2	1	1	1	0	1	1	0	2	1	1	1	1
598	1	0	1	1	2	1	1	1	1	0	0	0	1	1	1	0	1
599	1	0	1	1	1	3	1	1	0	1	0	0	2	1	1	0	1
600	1	0	2	1	2	1	1	1	1	1	0	0	2	1	1	0	1
601	1	0	1	1	2	2	1	1	0	1	0	0	2	1	1	0	1
602	1	0	1	1	2	1	1	1	0	1	0	0	2	1	1	0	1
603	1	1	1	1	2	3	1	1	1	1	4	0	2	1	1	1	0
604	1	1	1	1	1	1	2	1	0	1	0	0	2	1	1	1	0
605	1	1	1	1	1	4	1	1	0	1	0	0	2	1	1	1	1
606	2	1	1	1	2	1	1	1	1	1	0	0	1	1	1	1	0
607	1	1	1	1	2	2	1	1	0	1	1	0	2	1	1	1	1
608	1	1	1	1	2	1	2	1	1	0	0	0	1	1	1	0	1
609	1	0	1	1	2	1	2	1	1	1	0	0	2	1	1	1	0
610	1	0	1	1	2	1	2	1	1	0	1	0	1	1	1	0	1
611	1	1	0	1	2	3	2	1	1	1	6	0	2	1	1	0	0
612	1	0	1	1	2	1	1	1	1	1	1	0	2	1	1	0	1
613	1	0	1	1	2	2	1	1	1	1	0	0	2	1	1	0	1
614	1	1	1	1	1	3	2	1	1	1	2	0	2	1	1	0	1
615	1	0	1	1	2	2	1	1	1	1	1	0	2	1	1	0	1
616	1	1	0	1	3	3	1	1	0	1	6	0	2	1	1	0	1
617	1	0	1	1	2	2	1	1	0	1	2	0	2	1	1	0	1
618	1	1	1	1	2	3	1	1	1	1	0	0	2	1	1	1	0
619	1	0	2	2	2	1	2	1	1	0	6	0	2	1	13	1	0
620	1	0	1	1	2	2	1	1	0	1	0	0	2	2	1	1	1
621	2	0	1	1	2	1	2	1	0	1	0	0	1	1	1	0	1
622	1	0	1	1	2	1	1	0	0	0	0	0	2	1	1	1	1
623	1	0	1	1	2	1	1	0	1	0	0	0	2	1	1	1	0
624	1	0	1	1	1	3	1	1	0	1	0	0	2	1	1	1	1
625	1	1	1	1	1	3	1	1	0	1	6	0	1	1	1	0	1
626	1	0	0	1	2	1	1	1	0	1	0	0	2	1	1	0	1
627	1	0	2	1	3	1	1	1	0	1	1	0	2	1	1	1	0
628	1	0	1	1	2	1	1	1	0	0	2	0	2	1	1	1	1
629	1	0	1	1	2	2	1	1	1	1	1	0	2	1	1	1	0
630	1	0	1	1	2	1	1	1	0	1	0	0	2	1	1	1	0
631	1	0	3	1	2	1	1	1	0	0	2	0	2	1	1	1	1
632	1	0	1	1	2	2	1	1	1	1	1	0	2	1	1	0	1
633	1	0	3	1	1	1	1	1	0	1	1	0	2	1	1	0	1
634	1	0	3	1	2	1	1	1	0	1	1	0	2	1	1	0	1
635	1	0	1	1	2	2	1	1	1	1	0	0	1	1	1	0	1
636	1	0	1	1	1	1	1	1	0	1	0	0	2	1	1	1	1
637	1	0	1	1	2	1	2	1	1	1	2	0	2	1	1	1	0
638	1	0	2	2	3	2	1	1	0	1	0	0	2	1	1	0	0
639	1	1	1	1	2	4	1	1	0	1	4	0	2	1	1	1	0
640	1	0	1	1	1	1	2	1	1	0	0	0	1	1	1	0	1
641	1	0	2	1	2	1	2	1	1	1	0	0	1	1	1	0	1
642	1	0	1	1	2	1	2	1	1	1	0	0	1	1	1	0	1
643	1	1	3	1	2	1	1	1	0	1	2	0	2	1	1	1	0
644	1	1	3	1	1	1	1	1	1	1	6	0	2	1	1	0	0
645	1	1	1	1	2	2	2	1	1	1	2	0	1	1	1	0	1
646	1	0	2	1	2	3	1	1	0	1	6	0	2	1	1	0	1
647	1	0	1	1	1	1	2	1	1	1	0	0	2	1	1	1	0
648	1	0	3	1	2	2	1	1	0	1	6	0	2	1	1	0	1
649	1	0	1	1	1	1	1	1	0	1	0	0	2	3	1	1	1
650	1	0	1	1	2	1	1	0	0	1	1	0	2	3	1	0	1
651	1	0	3	1	2	1	1	1	0	1	0	0	2	1	2	0	1
652	1	0	1	1	2	1	2	1	1	0	0	0	1	1	1	0	1
653	1	0	1	1	2	1	1	1	0	1	2	0	2	1	1	0	1
654	1	0	3	1	2	1	1	1	0	1	0	0	1	2	1	0	1
655	1	0	1	1	2	1	1	1	0	1	1	0	2	1	1	0	1
656	1	0	1	1	2	1	1	1	1	1	0	0	2	1	1	1	0
657	1	0	0	1	2	3	2	1	1	1	2	0	2	1	1	0	1
658	1	0	2	2	3	2	1	1	0	1	0	0	2	1	1	0	0
659	1	0	2	1	2	1	2	1	1	1	2	0	2	1	1	1	0
660	1	0	3	1	2	1	1	1	0	1	2	0	2	1	1	1	1
661	1	1	3	1	2	1	1	1	1	1	0	0	1	1	1	1	1
662	1	1	0	1	1	3	1	1	0	2	0	0	2	1	1	1	0
663	1	0	1	1	2	3	1	1	1	1	1	0	2	1	1	0	1
664	1	0	0	1	1	2	1	1	0	1	0	0	2	1	1	0	0
665	1	0	1	2	3	2	1	1	1	1	0	0	2	1	1	0	0
666	1	0	3	1	2	1	1	1	0	0	2	0	2	1	1	1	1
667	1	1	1	1	2	2	1	1	0	1	0	0	2	1	1	1	0
668	1	0	3	1	2	1	1	1	0	0	2	0	2	1	2	1	1
669	1	0	1	1	2	1	1	1	0	1	4	0	2	1	1	0	1
670	1	0	1	1	2	1	1	1	1	1	0	0	2	1	1	1	0
671	1	0	1	1	2	2	1	1	1	1	2	0	2	1	1	1	1
672	1	1	1	1	2	1	2	1	1	1	0	0	1	1	1	0	1
673	1	1	1	1	2	1	1	1	0	1	0	0	2	1	1	0	1
674	1	0	1	1	2	2	1	1	0	1	0	0	2	1	1	0	1
675	1	0	1	1	3	1	1	1	0	1	0	0	2	1	1	0	1
676	1	1	1	1	2	3	2	1	1	1	2	0	1	1	1	1	1
677	1	0	1	1	2	1	2	1	1	1	2	0	1	1	1	0	1
678	1	0	2	1	2	3	1	1	0	1	0	0	2	1	1	1	1
679	1	0	1	1	2	2	2	1	1	1	5	0	2	1	1	0	1
680	1	0	1	1	2	2	2	1	1	1	2	0	2	1	1	0	1
681	1	1	1	1	2	1	2	1	0	1	0	0	1	1	1	0	1
682	1	0	1	1	2	1	2	1	1	1	0	0	1	1	1	0	1
683	1	0	0	1	1	2	2	1	0	0	1	0	1	1	1	0	1
684	1	0	3	1	2	2	2	1	1	1	0	0	1	1	1	1	1
685	1	0	1	1	2	2	1	1	0	1	0	0	2	1	1	0	1
686	1	0	1	1	2	1	1	1	1	1	5	0	2	1	1	1	0
687	1	1	1	1	2	2	2	1	1	1	0	0	1	1	1	1	1
688	1	1	1	1	2	3	1	1	0	1	2	0	2	1	1	1	0
689	1	0	0	1	2	3	1	1	1	1	6	0	2	1	1	0	1
690	1	0	1	1	1	1	2	1	0	1	0	0	1	1	1	0	1
691	1	1	2	1	2	4	1	1	0	1	2	0	2	1	1	1	1
692	1	1	1	1	2	3	1	1	0	1	3	0	2	1	1	1	0
693	1	1	1	1	2	3	1	1	0	1	2	0	2	1	1	0	1
694	1	0	1	1	2	1	2	1	1	1	0	0	1	1	1	0	0
695	1	0	2	1	3	2	2	0	0	0	0	0	2	1	1	0	1
696	1	0	1	2	2	2	2	1	0	1	5	0	2	1	1	0	0
697	1	0	1	1	3	3	1	1	0	1	0	0	2	1	1	1	0
698	1	0	3	1	2	1	1	1	1	1	0	0	2	1	1	0	0
699	1	1	1	1	2	1	2	1	1	1	5	0	1	1	1	0	1
700	1	0	1	1	2	1	1	1	0	1	0	0	2	1	1	1	1
701	1	1	1	1	2	1	1	0	0	1	0	0	2	1	1	1	1
702	1	0	1	1	2	1	1	1	0	1	0	0	2	1	1	1	1
703	1	1	3	1	2	1	1	1	1	1	0	0	2	1	1	0	1
704	1	1	3	1	2	1	1	1	0	1	0	0	1	2	1	1	0
705	1	0	1	1	2	2	1	1	0	1	0	0	2	1	1	0	1
706	2	0	1	1	1	2	1	1	0	1	0	0	2	1	1	0	1
707	1	0	1	1	2	1	1	0	0	0	2	0	2	1	1	0	1
708	1	0	1	1	1	2	1	1	0	1	0	0	2	1	1	0	0
709	1	1	2	1	2	3	1	1	1	1	2	0	2	1	1	1	0
710	1	1	1	1	2	3	1	1	1	1	6	0	2	1	1	1	0
711	1	0	1	1	2	3	1	1	0	1	0	0	2	1	13	1	1
712	1	0	2	1	2	1	1	1	0	1	0	0	2	1	1	0	1
713	1	1	1	1	2	3	1	1	0	1	2	0	2	1	1	1	0
714	1	1	1	1	2	1	2	1	1	1	0	0	2	1	1	1	1
715	1	1	1	1	2	2	1	1	1	1	2	0	1	1	1	0	1
716	1	0	1	1	2	1	1	1	0	1	0	0	2	1	1	0	1
717	1	0	1	1	1	1	1	1	0	1	6	0	1	2	1	0	1
718	1	1	1	1	2	1	1	1	0	1	0	0	2	1	1	0	1
719	1	0	0	1	3	3	2	1	0	1	2	0	2	1	1	1	1
720	1	0	2	1	3	1	2	1	0	0	0	0	1	1	2	0	1
721	1	1	1	1	1	1	1	1	0	1	0	0	2	1	1	1	0
722	1	1	1	1	2	1	2	1	1	1	0	0	1	1	1	1	1
723	1	1	3	1	2	3	1	1	0	1	0	0	2	1	1	1	0
724	1	0	1	1	2	1	2	1	1	1	0	0	1	1	1	1	1
725	1	1	1	1	1	1	1	1	0	1	0	0	2	1	1	1	0
726	1	1	1	1	2	2	1	1	0	1	5	0	2	1	1	1	0
727	1	0	3	1	2	1	2	1	1	1	0	0	2	1	1	1	1
728	1	1	1	1	2	3	1	1	1	1	6	0	2	1	1	0	1
729	1	0	2	1	2	3	2	1	1	1	2	0	1	1	1	0	1
730	1	0	1	1	3	1	1	1	0	1	1	0	2	1	1	1	1
731	1	0	1	1	2	3	1	1	0	1	6	0	2	1	1	1	0
732	1	0	0	1	2	3	1	1	0	1	6	0	2	1	1	0	1
733	1	0	1	1	2	3	1	1	0	1	2	0	2	1	1	0	1
734	1	0	1	1	2	1	2	1	1	0	0	0	1	1	1	1	1
735	1	0	1	1	2	1	2	1	1	1	2	0	1	1	1	1	1
736	1	1	0	1	2	3	1	1	1	1	2	0	2	1	1	0	0
737	1	0	1	1	2	3	1	1	0	1	2	0	2	1	1	1	1
738	1	0	1	1	2	1	1	1	0	1	1	0	2	1	1	1	1
739	1	0	1	1	2	1	2	1	0	0	1	0	1	1	1	0	1
740	1	1	1	1	2	3	1	1	1	1	4	0	2	1	1	1	1
741	1	0	1	1	3	1	1	1	0	1	2	0	2	2	1	0	1
742	1	1	1	1	2	1	2	1	1	1	6	0	2	1	1	0	1
743	1	0	1	1	2	1	1	1	0	1	0	0	2	1	1	0	1
744	1	0	2	1	2	3	1	1	1	1	0	0	2	1	1	0	1
745	1	0	0	1	2	3	1	1	0	1	0	0	2	1	1	0	1
746	1	0	1	1	2	2	2	1	1	1	0	0	1	1	1	0	0
747	1	1	1	1	2	3	1	1	0	1	0	0	2	1	1	1	0
748	1	0	1	1	2	1	1	1	1	1	1	0	2	1	1	0	0
749	2	0	1	1	2	3	1	1	1	1	0	0	2	1	1	0	1
750	1	0	0	1	2	1	1	1	0	1	1	0	2	1	1	1	1
751	1	0	1	1	2	1	1	1	0	0	2	0	2	1	1	0	1
752	1	0	1	1	2	2	2	1	1	1	0	0	1	1	1	0	1
753	1	1	1	1	2	2	2	1	1	1	1	0	2	1	1	1	1
754	1	0	0	1	2	3	2	1	0	1	6	0	1	2	1	0	1
755	1	0	0	1	2	3	2	1	1	1	6	0	2	1	1	0	1
756	1	0	1	1	1	2	1	1	0	1	0	0	2	1	1	1	1
757	1	0	3	1	2	2	1	1	0	1	1	0	2	1	1	0	1
758	1	0	1	1	2	1	1	1	0	1	0	0	2	1	1	1	1
759	1	0	1	1	2	1	1	1	0	0	2	0	2	1	2	0	1
760	1	0	1	1	2	1	1	1	1	1	0	0	2	1	1	0	1
761	1	0	1	1	2	1	1	1	0	1	0	0	2	1	1	0	1
762	8	0	1	1	3	2	1	1	0	1	0	0	2	1	1	1	1
763	1	1	1	1	2	3	1	1	1	1	0	0	2	1	1	1	1
764	1	1	2	1	2	3	1	0	0	1	1	0	2	3	1	1	1
765	1	0	3	1	2	2	2	1	1	1	2	0	1	1	1	0	1
766	1	0	1	1	2	2	2	1	1	1	2	0	1	1	1	1	1
767	1	1	1	1	2	2	2	1	1	1	2	0	1	1	1	1	1
768	1	1	1	1	2	3	1	1	0	1	2	0	2	1	1	0	1
769	1	0	3	1	2	4	2	1	1	1	0	0	2	1	2	0	0
770	1	1	0	1	2	1	1	1	1	1	0	0	2	1	1	1	1
771	1	0	3	1	2	1	2	1	0	1	0	0	2	1	1	1	1
772	1	0	1	1	2	2	1	1	1	0	1	0	2	1	1	0	1
773	1	1	0	1	2	3	1	1	0	1	6	0	2	1	1	0	1
774	1	0	0	1	2	3	1	1	0	1	6	0	2	1	1	1	1
775	1	1	1	1	1	3	2	1	1	1	2	0	2	1	1	1	1
776	1	1	1	1	1	3	2	1	1	1	2	0	2	1	1	0	0
777	1	1	1	1	2	2	2	1	1	1	0	0	1	1	1	0	1
778	1	0	0	1	2	3	1	1	1	1	6	0	2	1	1	0	1
779	1	1	0	1	2	1	2	1	1	1	0	0	1	1	1	0	1
780	1	1	0	1	2	3	2	1	0	1	2	0	1	2	1	0	1
781	1	0	1	1	1	2	2	1	1	1	2	0	2	1	1	1	1
782	1	0	1	1	2	2	1	1	1	1	0	0	2	1	1	0	1
783	1	1	1	1	2	1	1	1	0	1	0	0	1	1	1	1	1
784	1	0	0	1	2	3	1	1	1	1	2	0	2	2	1	0	1
785	1	0	1	1	1	1	1	1	0	1	0	0	2	1	1	0	1
786	1	0	1	2	3	2	1	1	0	1	0	0	2	1	1	1	0
787	1	0	1	1	2	2	1	1	0	1	1	0	2	1	1	0	1
788	1	0	1	1	2	1	1	1	1	1	0	0	2	1	1	0	1
789	1	1	3	1	2	1	1	1	0	1	1	0	2	1	1	1	1
790	1	0	3	1	2	1	2	1	0	2	2	0	1	1	1	1	1
791	1	0	3	1	1	1	2	1	0	0	6	0	1	1	1	0	1
792	1	0	1	1	2	1	1	0	0	0	0	0	2	1	1	1	1
793	1	1	1	1	2	3	1	1	0	1	0	0	2	1	1	1	1
794	1	0	1	1	2	3	1	1	0	1	6	0	2	1	1	0	1
795	1	1	1	1	2	3	1	1	0	1	6	0	2	1	1	1	0
796	7	1	1	1	2	1	1	1	0	1	0	0	2	1	1	0	0
797	1	1	3	1	1	1	1	1	0	1	0	0	2	1	1	1	1
798	1	0	1	1	2	1	2	1	0	1	0	0	2	1	1	0	1
799	2	1	1	1	2	1	2	1	1	1	0	0	2	1	1	1	0
800	1	1	1	1	2	2	1	1	0	1	0	0	2	1	1	0	1
801	1	0	1	1	2	2	1	1	1	1	0	0	1	1	1	0	1
802	1	0	1	1	1	1	1	1	1	1	6	0	1	1	1	0	1
803	1	1	1	1	2	3	1	1	0	1	0	0	2	1	1	0	1
804	1	1	2	1	2	1	2	1	0	1	0	0	2	1	1	1	1
805	1	0	2	1	2	3	1	1	0	1	2	0	2	1	1	0	1
806	1	0	1	1	2	1	1	0	0	1	0	0	2	3	1	0	1
807	1	0	1	1	2	2	1	1	0	1	0	0	1	1	1	1	1
808	1	0	1	1	2	1	1	1	0	1	0	0	2	1	1	1	1
809	1	1	1	1	2	1	2	1	1	1	2	0	1	1	1	0	1
810	1	0	1	1	2	1	2	1	1	1	1	0	1	1	1	0	0
811	1	0	1	1	2	1	2	1	0	0	0	0	2	1	13	1	0
812	1	0	2	2	13	2	1	1	0	1	0	0	2	1	1	0	0
813	1	1	1	1	2	2	1	1	1	1	12	0	2	1	1	0	1
814	1	1	1	1	2	3	1	1	0	1	0	0	2	1	1	1	1
815	1	1	0	1	2	3	2	1	1	1	2	0	2	1	1	0	0
816	1	1	1	1	2	3	1	1	0	1	0	0	2	1	1	1	0
817	1	1	1	1	2	1	2	1	1	1	0	0	2	1	1	0	0
818	1	0	1	1	2	2	1	1	1	1	5	0	2	1	1	0	1
819	1	0	0	1	2	3	2	1	1	1	2	0	2	1	1	1	1
820	1	0	1	1	2	2	2	1	1	1	2	0	2	1	1	0	0
821	1	0	1	1	2	4	1	1	1	1	0	0	2	1	2	1	0
822	1	0	3	1	2	1	1	1	0	1	1	0	2	1	1	1	1
823	1	1	1	1	2	3	1	1	0	1	0	0	2	1	1	0	1
824	1	0	2	1	2	1	2	1	1	1	2	0	1	1	1	0	1
825	1	1	0	1	2	3	1	1	1	1	6	0	2	1	1	0	0
826	1	0	1	1	2	1	1	1	1	1	2	0	2	1	1	0	1
827	1	1	1	1	2	3	1	1	0	1	0	0	2	1	1	0	1
828	1	1	1	1	2	1	1	1	1	1	0	0	2	1	1	0	1
829	1	0	1	1	2	3	1	1	0	1	4	0	2	1	1	1	1
830	1	1	1	1	2	3	1	1	0	1	2	0	2	1	1	1	0
831	1	0	0	1	2	1	1	1	0	1	0	0	1	2	1	0	1
832	1	0	1	1	2	2	1	1	0	0	0	0	2	1	1	0	1
833	1	0	1	1	2	1	1	1	0	1	0	0	2	1	1	1	1
834	1	0	1	1	2	3	2	1	1	1	0	0	1	1	1	0	1
835	1	1	1	1	2	3	1	1	0	1	0	0	2	1	1	1	0
836	1	0	1	1	2	1	1	1	1	1	0	0	2	1	1	1	1
837	1	1	1	1	2	1	2	1	1	1	2	0	2	1	1	1	1
838	1	0	1	1	2	2	1	1	1	1	0	0	2	2	1	1	0
839	1	0	1	1	2	1	1	1	1	1	0	0	2	1	13	0	0
840	1	0	3	1	2	2	1	1	1	1	0	0	2	1	1	0	0
841	1	0	2	1	2	1	1	1	1	1	2	0	2	1	1	1	1
842	1	0	1	1	2	1	1	1	0	1	0	0	1	1	1	0	1
843	1	1	1	1	2	3	1	1	0	1	2	0	2	1	1	1	0
844	1	1	1	1	2	1	2	1	0	0	0	0	2	1	2	1	0
845	1	0	1	1	2	1	1	1	0	1	1	0	2	1	1	0	1
846	1	0	2	1	1	4	1	1	0	1	0	0	2	1	1	0	1
847	1	0	2	2	2	2	1	1	1	1	0	0	2	1	1	0	1
848	1	0	1	1	3	1	2	1	1	1	0	0	1	1	2	0	1
849	1	0	2	1	4	1	1	1	0	1	0	0	2	1	1	1	1
850	1	0	1	1	1	2	1	1	0	1	0	0	2	1	1	0	1
851	1	1	1	1	2	3	1	1	0	1	1	0	2	1	1	1	0
852	1	1	2	1	2	3	1	1	0	1	0	0	2	1	1	0	1
853	1	0	1	1	2	3	2	1	1	0	0	0	1	3	1	1	1
854	1	1	1	1	1	2	2	1	0	1	0	0	2	3	1	1	0
855	1	0	1	1	2	1	1	1	1	1	1	0	2	1	1	0	1
856	1	0	1	1	2	1	1	1	1	1	0	0	1	1	1	1	1
857	1	0	3	1	2	3	1	1	0	1	0	0	2	1	1	1	1
858	1	1	2	1	2	3	1	1	0	1	0	0	2	1	1	1	0
859	1	1	0	1	2	3	1	1	0	1	2	0	2	1	1	1	1
860	1	0	1	1	2	1	1	0	1	1	0	0	2	1	1	0	1
861	1	1	0	1	2	3	1	1	1	1	2	0	2	1	1	0	0
862	1	1	1	1	2	1	1	1	0	1	1	0	1	1	1	0	1
863	1	0	1	1	2	3	1	1	0	1	0	0	2	1	1	0	1
864	1	1	1	1	1	2	1	1	0	1	0	0	2	3	1	1	0
865	1	1	3	1	2	3	1	1	0	1	1	0	2	1	1	1	0
866	1	1	1	1	2	4	1	1	0	1	2	0	2	1	2	0	1
867	1	0	1	1	2	1	1	1	0	1	0	0	2	1	1	1	1
868	1	0	1	1	2	1	2	1	1	1	2	0	2	1	1	1	0
869	1	0	1	1	3	1	1	1	1	1	0	0	2	1	1	0	1
870	1	1	0	1	2	3	1	1	0	1	6	0	2	1	1	0	1
871	1	0	2	1	2	2	2	1	1	1	2	0	1	1	1	0	1
872	1	1	1	1	2	3	1	1	0	1	6	0	2	1	1	1	0
873	1	0	1	1	2	1	1	1	1	1	0	0	1	1	1	0	1
874	1	0	1	1	2	2	1	1	1	1	0	0	2	1	1	1	0
875	1	0	1	1	2	1	1	1	1	1	0	0	1	1	1	0	1
876	1	0	1	1	2	1	2	1	0	1	0	0	1	1	1	0	1
877	2	0	1	1	1	1	1	1	0	1	0	0	2	1	1	1	1
878	1	0	1	1	2	2	2	1	1	1	1	0	1	1	1	0	1
879	1	0	2	1	3	1	1	1	0	1	1	0	2	1	1	1	1
880	1	1	3	1	2	3	1	1	0	1	1	0	2	1	1	1	0
881	1	0	0	2	2	3	1	1	1	1	6	0	2	2	1	0	0
882	1	0	1	1	2	2	1	1	0	1	5	0	2	1	1	1	1
883	1	1	1	1	2	1	1	1	0	1	0	0	2	1	1	1	0
884	1	1	1	1	2	2	1	1	0	1	0	0	2	1	1	1	1
885	1	1	1	1	2	2	1	1	0	1	0	0	2	1	1	1	0
886	1	0	2	1	3	1	2	1	1	1	0	0	1	1	1	0	1
887	1	0	0	1	2	3	1	1	0	1	6	0	2	1	13	1	1
888	1	1	1	1	2	1	1	1	0	1	0	0	2	1	1	1	0
889	1	0	2	1	2	3	1	1	0	1	0	0	2	1	13	0	0
890	1	1	3	1	1	3	2	1	1	1	0	0	5	1	1	1	0
891	1	1	2	1	2	3	1	1	0	1	6	0	2	1	1	0	0
892	1	0	1	1	2	1	1	1	1	1	0	0	2	1	1	1	1
893	1	0	1	1	2	1	2	1	0	0	2	0	1	1	2	1	1
894	1	1	1	2	2	1	1	1	0	0	0	0	2	1	1	0	0
895	1	1	1	1	2	2	2	1	1	1	0	0	2	1	1	0	0
896	1	0	1	1	2	2	1	1	0	1	2	0	2	1	1	0	0
897	1	1	2	1	2	3	1	1	0	1	6	0	2	1	1	1	0
898	1	0	1	1	2	2	1	1	1	1	5	0	2	1	1	0	0
899	1	0	3	1	2	1	1	1	0	0	0	0	2	1	1	0	1
900	8	0	1	1	1	2	1	1	0	1	6	0	2	1	1	0	1
901	1	0	2	1	2	1	1	1	0	1	4	0	2	1	13	1	0
902	1	1	1	1	2	4	2	0	1	1	5	0	2	1	1	1	0
903	1	1	1	1	1	1	1	1	0	1	0	0	2	1	1	1	0
904	1	1	0	1	2	3	1	1	0	1	6	0	2	1	1	0	1
905	1	0	0	1	2	3	2	1	0	1	6	0	2	1	1	0	1
906	1	0	1	1	2	1	1	0	0	0	0	0	2	1	1	1	1
907	1	0	1	1	2	2	1	1	1	1	2	0	2	1	1	1	0
908	1	0	1	1	2	3	1	1	0	1	0	0	2	1	1	0	1
909	1	0	1	1	1	3	1	1	0	1	0	0	2	1	1	0	1
910	1	1	2	1	2	2	2	1	1	0	2	0	2	1	1	1	1
911	1	0	1	1	2	1	2	1	1	1	0	0	2	1	1	1	1
912	1	0	1	1	2	2	1	1	1	1	2	0	2	1	1	0	1
913	1	0	1	1	2	3	1	1	0	1	0	0	2	1	1	0	1
914	1	0	1	1	1	3	1	1	0	1	6	0	2	1	1	1	1
915	1	1	1	1	2	3	1	1	0	1	6	0	2	1	1	1	1
916	1	1	0	1	2	2	1	1	0	1	0	0	2	1	1	1	1
917	1	0	1	1	2	1	2	1	1	0	6	0	1	1	13	1	0
918	1	1	1	1	2	1	1	1	0	1	4	0	2	1	1	1	1
919	1	1	1	1	2	3	1	1	0	1	1	0	2	1	1	1	1
920	1	1	1	1	3	3	1	1	1	1	1	0	2	1	1	1	0
921	1	0	1	1	2	2	2	1	1	0	1	0	1	1	1	0	1
922	1	0	1	1	2	4	1	1	0	1	2	0	2	1	1	0	1
923	1	0	1	1	3	1	1	1	0	1	1	0	2	1	1	0	1
924	1	0	2	1	2	1	1	1	0	0	2	0	1	1	2	1	0
925	1	1	1	1	2	1	2	1	0	2	0	0	1	1	1	0	1
926	1	1	1	1	2	1	1	1	0	0	0	0	2	1	1	1	1
927	1	1	2	1	2	1	1	1	0	1	0	0	2	1	1	1	0
928	1	0	1	1	2	1	1	1	1	1	2	0	2	1	1	1	0
929	1	0	1	1	2	3	1	1	1	0	0	0	2	1	1	0	1
930	1	1	0	1	2	1	1	1	0	1	0	0	2	1	1	1	0
931	1	0	1	1	2	1	1	0	1	2	0	0	2	1	1	0	1
932	1	0	2	1	1	3	2	1	0	0	2	0	2	1	1	0	0
933	1	1	1	1	2	3	1	1	1	1	1	0	2	1	1	1	0
934	12	0	2	1	3	1	2	1	1	0	0	0	1	1	1	0	1
935	1	1	3	1	2	2	1	1	0	1	0	0	2	1	1	0	1
936	1	0	1	1	2	3	1	0	0	1	1	0	2	1	13	1	0
937	1	1	3	1	2	1	1	1	0	1	1	0	2	1	1	0	1
938	1	0	2	1	2	1	1	1	0	1	6	0	2	1	13	1	0
939	1	0	3	1	2	1	2	1	1	1	1	0	1	1	1	0	1
940	1	0	1	1	2	2	2	1	1	1	2	0	1	1	1	0	1
941	1	1	2	1	2	2	1	1	1	1	0	0	1	1	1	0	1
942	1	1	1	1	2	2	1	1	1	1	0	0	1	1	1	1	0
943	1	1	1	1	2	1	1	1	1	1	0	0	2	1	1	1	0
944	1	0	1	1	2	1	1	1	0	1	0	0	2	2	1	0	1
945	1	0	1	1	2	2	1	1	0	1	1	0	2	1	1	0	1
946	1	0	1	1	2	1	1	1	0	1	4	0	2	1	1	0	1
947	1	1	1	2	3	2	1	1	1	1	0	0	2	1	1	0	0
948	1	0	1	1	2	2	1	1	0	1	4	0	2	1	1	0	0
949	1	1	1	1	2	1	1	1	1	1	0	0	2	1	1	0	0
950	1	0	1	1	2	3	1	1	0	1	1	0	2	1	1	0	1
951	1	1	0	1	2	1	2	1	1	1	2	0	1	1	1	1	1
952	1	0	3	1	1	1	1	1	1	1	1	0	2	1	1	1	1
953	1	1	0	1	2	3	1	1	1	1	2	0	2	1	1	0	0
954	1	1	0	1	2	3	2	1	1	1	2	0	2	1	1	0	0
955	1	0	1	1	1	1	1	1	0	1	0	0	2	1	1	0	1
956	1	0	3	1	1	3	2	1	0	1	2	0	1	1	1	0	1
957	1	0	1	1	1	2	1	0	1	1	0	0	2	2	1	0	1
958	1	0	1	1	2	1	1	1	0	1	0	0	2	1	1	1	1
959	1	0	3	1	2	2	1	1	1	1	0	0	2	1	1	0	0
960	1	0	1	1	1	3	1	1	0	1	0	0	2	1	1	0	1
961	1	1	1	1	2	2	2	1	1	1	0	0	2	1	1	0	0
962	1	1	1	1	2	3	1	1	0	1	2	0	2	1	1	0	1
963	1	1	1	1	2	1	1	1	1	1	0	0	2	1	1	0	1
964	1	0	1	1	1	3	2	0	0	0	2	0	1	1	1	0	1
965	1	1	1	1	2	1	1	1	1	1	2	0	1	1	1	0	1
966	1	1	1	1	2	1	1	1	0	0	0	0	2	1	1	1	0
967	1	1	1	1	2	1	1	1	0	1	4	0	2	1	1	1	1
968	1	0	0	1	2	3	2	1	1	1	2	0	2	1	1	0	1
969	1	0	1	1	2	1	1	1	1	1	0	0	2	1	13	1	0
970	1	0	2	2	3	1	1	1	0	0	0	0	1	1	1	0	0
971	1	0	1	1	2	1	1	1	0	1	0	0	1	1	1	0	1
972	1	0	1	1	3	1	1	1	1	1	6	0	2	1	13	1	0
973	1	0	1	1	2	1	1	0	0	1	0	0	2	2	1	0	1
974	1	0	1	1	2	2	1	1	0	0	0	0	2	1	1	0	1
975	1	0	1	1	2	2	1	1	0	1	0	0	2	1	1	0	1
976	1	1	1	1	2	3	1	1	0	1	2	0	2	1	1	0	1
977	1	1	1	1	2	3	2	1	1	1	0	0	1	1	1	1	1
978	1	0	3	1	2	1	1	1	0	1	0	0	2	1	1	1	1
979	1	1	3	1	2	1	1	1	1	1	2	0	2	1	1	1	0
980	1	0	1	1	2	1	2	1	0	1	0	0	2	1	1	0	1
981	1	0	3	1	1	3	1	0	0	1	6	0	2	3	1	0	1
982	1	1	1	1	2	1	1	1	0	1	0	0	2	1	1	1	0
983	1	1	1	1	2	1	2	1	1	1	2	0	1	1	1	1	1
984	1	0	1	1	2	2	1	1	0	1	0	0	2	1	1	1	1
985	1	1	1	1	2	1	1	1	0	1	0	0	1	2	1	1	0
986	1	0	1	1	2	3	1	1	0	1	0	0	2	1	1	0	0
987	1	1	1	1	1	3	2	1	0	1	2	0	2	1	1	0	1
988	1	0	1	1	2	1	2	1	0	1	0	0	2	1	1	0	1
989	1	1	3	1	2	1	1	1	0	1	0	0	2	1	1	0	1
990	1	0	1	1	2	1	2	1	1	1	2	0	2	1	1	0	1
991	1	1	0	1	2	3	2	1	0	1	6	0	1	1	1	1	1
992	1	0	2	1	2	2	2	1	1	1	0	0	1	1	1	0	1
993	1	0	1	1	2	1	2	1	1	1	0	0	1	1	1	0	1
994	1	1	1	1	2	3	1	1	1	1	1	0	2	1	1	1	0
995	1	0	3	1	2	1	1	0	0	1	2	0	2	2	1	0	1
996	1	1	1	1	2	2	2	1	1	1	0	0	1	1	1	1	1
997	1	0	1	1	2	1	1	1	1	1	0	0	2	1	1	1	1
998	1	0	0	1	2	3	1	1	1	1	6	0	2	2	1	0	1
999	1	1	1	1	2	1	1	1	1	1	2	0	2	1	2	0	0
1000	1	1	1	1	2	3	1	1	1	1	3	0	2	1	1	1	0
1001	1	0	3	1	2	2	2	1	1	1	0	0	1	1	1	0	1
1002	1	0	1	1	2	1	1	1	0	0	2	0	2	1	1	0	1
1003	1	1	1	1	2	3	1	1	1	1	1	0	2	1	1	1	0
1004	1	0	1	1	2	3	1	1	1	1	4	0	2	1	1	1	0
1005	1	1	1	1	2	1	1	1	0	1	2	0	2	1	1	1	0
1006	1	1	3	1	2	1	1	1	0	1	1	0	2	1	1	1	0
1007	1	1	1	1	2	3	2	1	1	0	0	0	1	1	1	1	1
1008	1	1	1	1	3	3	1	1	0	1	4	0	2	1	1	1	0
1009	1	1	2	1	2	3	2	1	1	1	0	0	2	1	1	1	1
1010	1	0	1	1	2	2	1	1	1	1	1	0	2	1	1	0	1
1011	1	1	1	1	2	3	1	1	1	1	2	0	2	1	1	1	0
1012	1	1	1	1	2	3	1	1	1	1	2	0	2	1	1	1	1
1013	1	1	1	1	2	3	1	1	1	1	2	0	2	1	1	1	1
1014	1	0	1	1	2	1	1	0	0	0	0	0	2	3	1	0	1
1015	1	1	1	1	2	1	2	1	1	1	0	0	1	1	1	0	1
1016	1	1	1	1	2	1	2	1	1	1	0	0	1	1	1	0	1
1017	1	0	3	1	2	3	2	0	1	0	0	0	1	1	13	1	1
1018	1	0	1	1	2	1	1	1	0	1	0	0	2	1	1	1	1
1019	1	0	1	1	2	2	2	1	1	1	0	0	1	1	1	0	1
1020	1	0	1	1	2	1	1	1	0	1	0	0	2	1	1	0	1
1021	1	0	1	2	2	1	1	1	1	1	0	0	2	1	1	0	0
1022	1	0	1	1	2	3	2	1	1	1	0	0	2	1	1	1	1
1023	1	0	1	1	2	3	2	1	1	1	2	0	2	1	1	1	0
1024	1	1	3	1	1	1	1	1	1	1	0	0	2	1	1	0	1
1025	1	1	1	1	2	2	1	1	0	1	0	0	2	1	1	1	1
1026	1	0	1	1	1	1	1	1	1	0	1	0	1	1	1	0	1
1027	1	0	1	1	2	2	2	1	1	1	0	0	2	1	1	1	0
1028	1	0	1	2	3	2	1	1	1	1	0	0	2	1	1	0	0
1029	1	0	1	1	2	1	1	1	0	1	2	0	2	1	1	0	1
1030	1	1	0	1	2	3	1	1	0	1	2	0	2	1	1	1	1
1031	1	1	1	1	2	2	1	1	0	1	0	0	2	1	1	0	1
1032	1	0	0	2	2	3	1	1	0	1	2	0	2	1	1	1	0
1033	1	0	0	1	2	3	1	1	0	1	6	0	2	1	1	0	0
1034	1	0	1	1	2	2	1	1	0	1	2	0	2	1	1	1	1
1035	1	0	3	1	2	2	1	1	1	1	26	0	2	1	1	1	0
1036	1	0	1	1	2	1	1	1	0	1	2	0	1	1	1	0	1
1037	1	0	1	1	2	3	1	1	0	0	0	0	2	1	1	0	1
1038	1	0	1	1	2	1	1	0	0	1	0	0	2	1	1	0	1
1039	1	0	1	1	2	1	1	1	0	0	2	0	2	1	1	0	1
1040	1	1	3	1	2	3	1	1	0	1	0	0	2	1	1	0	1
1041	1	1	1	1	2	1	1	1	1	1	0	0	2	1	1	0	1
1042	1	0	1	1	2	1	1	1	0	0	2	0	2	1	1	1	1
1043	1	0	1	1	2	2	2	1	1	1	0	0	2	1	1	1	0
1044	1	0	1	2	2	1	2	1	1	1	6	0	2	1	1	0	0
1045	1	0	1	1	2	2	1	1	0	1	0	0	2	1	1	1	1
1046	1	1	1	1	2	1	1	1	0	1	0	0	2	1	1	0	1
1047	1	1	0	1	2	3	1	1	1	1	2	0	2	1	1	0	0
1048	1	1	0	1	2	3	1	1	0	1	6	0	2	1	1	1	1
1049	1	0	1	1	2	1	1	0	1	0	0	0	2	1	1	1	0
1050	1	0	1	1	2	1	1	1	1	1	0	0	2	1	1	0	1
1051	1	1	1	1	1	3	1	0	0	1	6	0	2	1	1	0	1
1052	1	1	1	1	2	2	1	1	1	1	2	0	2	1	1	0	1
1053	1	1	1	1	1	4	1	1	0	1	0	0	2	3	1	1	1
1054	1	1	1	1	2	3	1	1	0	1	0	0	2	1	1	0	1
1055	1	0	1	1	2	1	1	1	0	1	0	0	2	1	1	0	1
1056	1	0	1	1	2	2	1	1	0	1	0	0	2	1	1	0	0
1057	1	1	3	1	1	1	1	1	1	0	0	0	2	1	1	1	0
1058	1	0	1	1	1	3	2	1	1	1	2	0	2	2	1	0	1
1059	1	0	1	1	1	3	1	0	1	1	2	0	2	3	1	0	1
1060	1	1	1	1	2	1	1	1	0	1	0	0	2	1	1	0	1
1061	1	1	3	1	2	1	1	1	0	1	0	0	2	1	1	1	0
1062	1	0	1	1	2	3	1	0	0	1	0	0	2	1	1	1	1
1063	1	0	1	1	2	2	1	1	0	1	1	0	2	1	1	0	1
1064	1	0	1	1	2	1	2	1	0	1	0	0	1	1	1	0	1
1065	1	1	1	1	2	3	1	1	0	1	2	0	2	1	1	0	1
1066	1	1	0	1	2	3	1	1	1	1	6	0	2	1	1	1	0
1067	1	0	2	1	2	2	1	1	0	1	0	0	2	1	1	1	1
1068	1	0	1	1	2	1	1	1	0	1	2	0	2	1	1	0	1
1069	1	1	3	1	2	2	1	1	0	1	0	0	2	1	1	1	0
1070	1	0	1	1	2	1	2	1	1	1	0	0	2	1	1	0	1
1071	1	1	1	1	2	3	1	1	1	1	0	0	2	1	1	1	0
1072	1	1	1	1	2	1	1	1	0	1	2	0	2	1	1	1	0
1073	1	0	1	1	2	2	2	1	1	1	2	0	1	1	1	1	1
1074	1	0	1	1	2	1	1	1	0	1	0	0	2	1	1	1	1
1075	1	1	3	1	2	1	1	1	0	1	1	0	2	1	1	0	1
1076	1	1	1	1	2	3	1	1	1	1	0	0	2	1	1	1	0
1077	1	1	1	1	2	2	1	1	0	1	2	0	2	1	1	1	0
1078	1	1	3	1	2	3	1	1	0	1	1	0	2	1	1	1	0
1079	1	1	1	1	2	3	1	1	0	1	1	0	2	1	1	1	1
1080	1	0	1	1	2	1	1	1	0	0	2	1	2	1	1	1	0
1081	1	0	1	1	2	3	1	1	0	1	0	0	2	1	1	1	1
1082	1	0	1	1	2	3	1	1	0	1	1	0	2	1	1	1	1
1083	1	1	1	1	2	3	2	1	0	1	2	0	1	1	1	1	1
1084	1	1	1	1	2	3	1	1	0	1	0	0	2	1	1	1	1
1085	1	1	1	1	2	3	1	1	0	1	6	0	2	1	1	1	0
1086	1	1	1	1	2	3	2	1	1	0	0	0	2	1	1	1	1
1087	1	1	1	1	2	3	1	1	0	1	2	0	2	1	1	1	1
1088	1	0	1	1	2	3	1	1	0	1	3	0	2	1	1	1	1
1089	1	1	1	1	2	3	1	1	1	1	1	0	2	1	1	1	0
1090	1	1	1	1	2	3	1	1	1	1	1	0	2	1	1	1	0
1091	1	1	1	1	2	3	2	1	1	0	0	0	1	1	1	1	1
1092	1	1	1	1	2	3	1	1	0	1	2	0	2	1	1	1	0
1093	1	1	1	1	2	3	2	1	0	0	6	0	1	1	1	1	0
1094	1	1	1	1	2	3	1	1	0	1	0	0	2	1	1	1	1
1095	1	0	1	1	2	3	1	1	1	1	2	0	2	1	1	0	1
1096	1	1	1	1	2	3	1	1	1	1	1	0	2	1	1	1	0
1097	1	1	2	1	2	3	1	1	0	1	0	0	2	1	1	1	1
1098	1	1	1	1	2	3	1	1	1	1	2	0	2	1	1	1	0
1099	1	1	1	1	2	3	1	1	0	1	2	0	2	1	1	0	1
1100	1	1	2	1	2	3	1	1	1	1	0	0	2	1	1	1	0
1101	1	1	1	1	2	3	1	1	0	1	0	0	2	1	1	1	0
1102	1	1	1	1	2	3	2	1	0	0	1	0	1	1	1	1	1
1103	1	1	1	1	2	3	1	1	0	1	1	0	2	1	1	1	0
1104	1	1	1	1	2	3	1	1	0	1	4	0	2	2	1	1	0
1105	1	1	1	1	2	3	1	1	0	1	2	0	2	1	1	1	1
1106	1	1	1	1	2	3	1	1	0	1	2	0	2	1	1	1	1
1107	1	1	1	1	2	3	1	1	0	1	1	0	2	1	1	0	1
1108	1	1	1	1	2	3	1	1	0	1	1	0	2	1	1	1	0
1109	1	0	1	1	2	3	1	1	0	1	4	0	2	1	1	0	1
1110	1	1	1	1	2	3	2	1	1	0	2	0	1	1	1	1	1
1111	1	1	1	1	2	3	1	1	0	1	4	0	2	1	1	1	0
1112	1	0	2	1	2	3	1	1	0	1	1	0	2	1	1	1	1
1113	1	0	1	1	2	3	1	1	1	1	2	0	2	1	1	1	0
1114	1	1	2	1	2	3	1	1	0	1	0	0	2	1	1	0	1
1115	1	1	1	1	2	3	1	1	0	1	0	0	2	1	1	1	1
1116	1	0	1	1	2	3	1	1	0	1	0	0	2	1	1	0	1
1117	1	0	1	1	2	3	1	1	1	1	2	0	1	1	1	1	1
1118	1	0	1	1	2	3	1	1	1	1	0	0	2	1	1	1	0
1119	1	1	1	1	2	3	1	1	0	1	0	0	2	1	1	0	1
1120	1	1	1	1	2	3	1	1	0	1	1	0	2	1	1	0	1
1121	1	1	1	1	2	3	1	1	1	1	0	0	2	2	1	1	1
1122	1	1	2	1	2	3	2	1	1	0	0	0	2	1	1	1	0
1123	1	0	1	1	2	3	2	1	1	1	5	0	2	1	1	1	0
1124	1	1	1	1	2	3	1	1	0	1	6	0	2	1	1	1	0
1125	1	1	1	1	2	3	1	1	0	1	0	0	2	1	1	1	0
1126	1	1	1	1	2	3	1	1	0	1	0	0	2	1	1	1	0
1127	1	0	1	1	2	3	1	1	0	1	1	0	2	1	1	1	1
1128	1	0	1	1	2	1	2	1	1	0	2	0	1	1	2	1	1
1129	1	0	1	1	2	1	1	1	1	1	2	0	2	1	1	1	0
1130	7	1	1	1	2	3	2	1	1	0	0	0	1	1	1	1	1
1131	1	1	1	1	2	3	1	1	0	1	2	0	2	1	1	1	0
1132	1	0	1	1	2	3	1	1	0	1	0	0	2	1	2	1	0
1133	1	0	2	1	2	1	1	1	1	1	2	0	2	1	1	1	0
1134	1	0	1	1	2	1	1	1	0	1	4	0	2	1	1	0	1
1135	1	0	3	1	2	1	1	1	0	1	0	0	2	1	1	0	1
1136	1	0	1	1	2	3	1	1	0	1	1	0	2	1	1	1	1
1137	1	0	1	1	2	2	1	0	0	1	0	0	2	2	1	0	1
1138	1	0	1	1	2	1	1	1	0	1	2	0	2	1	1	1	0
1139	1	0	3	1	2	3	2	1	1	0	0	0	1	1	1	1	1
1140	1	1	1	1	2	3	1	1	0	1	1	0	2	1	1	1	0
1141	1	1	1	1	2	3	1	1	0	1	4	0	2	1	1	0	1
1142	1	0	1	1	2	3	1	1	1	1	1	0	2	1	1	1	0
1143	1	1	1	1	2	3	1	1	0	1	1	0	2	1	1	1	1
1144	1	0	2	1	2	3	1	1	0	1	1	0	2	1	1	1	0
1145	1	1	1	1	2	3	1	1	0	1	4	0	2	1	1	1	0
1146	1	0	1	1	2	3	1	1	0	1	2	0	2	1	1	1	0
1147	1	0	3	1	2	1	1	1	0	1	1	0	2	1	1	0	1
1148	1	0	1	1	2	2	1	1	0	1	0	0	2	1	1	1	0
1149	1	1	1	1	2	3	1	1	0	1	0	0	2	1	1	0	1
1150	1	1	0	1	2	3	1	1	1	1	2	0	2	1	1	0	0
1151	1	0	1	1	2	1	2	1	1	1	0	0	2	1	1	1	0
1152	1	0	1	1	2	2	2	1	1	1	2	0	1	1	1	1	1
1153	1	0	1	1	2	1	1	1	0	1	0	0	1	2	1	0	1
1154	1	1	0	1	2	3	2	1	1	1	0	0	2	2	1	0	0
1155	1	0	0	1	2	2	1	1	0	1	5	0	2	1	1	1	1
1156	1	1	1	1	2	2	1	2	0	1	0	0	2	1	1	1	0
1157	1	1	0	1	2	3	1	1	0	1	6	0	2	1	1	0	1
1158	1	0	1	1	2	2	2	1	1	1	1	0	2	1	1	0	1
1159	1	0	1	1	2	2	1	1	0	1	1	0	2	2	1	1	1
1160	1	0	2	1	3	2	1	1	0	1	0	0	1	1	1	0	1
1161	1	0	1	1	2	2	1	1	0	1	2	0	2	1	1	0	1
1162	1	0	1	1	2	3	2	1	0	1	5	0	2	1	1	0	1
1163	1	0	1	1	2	1	2	1	1	1	2	0	2	1	1	1	1
1164	1	1	1	1	2	2	1	1	0	1	1	0	2	1	1	1	1
1165	12	1	3	1	1	2	1	1	0	1	0	0	2	1	1	0	0
1166	1	0	2	1	3	1	1	1	0	1	0	0	2	1	1	0	0
1167	1	0	3	1	2	2	2	1	1	1	2	0	1	1	1	1	1
1168	1	1	1	1	1	1	1	0	0	1	0	0	2	2	1	0	1
1169	1	0	1	2	3	2	2	1	1	1	2	0	2	1	1	0	0
1170	1	0	1	1	2	3	1	1	1	1	0	0	2	1	1	1	1
1171	1	1	0	1	2	3	1	1	1	1	6	0	2	1	1	0	1
1172	1	0	1	1	2	2	1	1	0	1	2	0	2	1	1	0	1
1173	1	0	1	1	2	1	2	1	1	1	2	0	1	1	1	0	1
1174	1	0	2	1	3	1	2	1	1	1	0	0	1	2	1	0	1
1175	1	1	1	1	2	3	1	1	1	1	2	0	1	1	1	1	1
1176	1	1	1	1	2	1	1	1	1	1	0	0	2	1	1	1	0
1177	1	0	3	1	2	2	1	1	0	1	0	1	2	1	1	1	0
1178	1	0	1	1	2	2	1	1	1	1	0	0	2	1	1	0	1
1179	1	0	1	1	2	2	1	1	0	1	0	0	5	1	1	0	1
1180	1	0	3	1	2	1	1	1	0	1	0	0	2	1	1	1	0
1181	1	0	1	1	1	2	1	0	1	1	0	0	2	1	1	1	0
1182	1	0	1	1	2	3	1	1	0	1	0	0	2	1	1	1	1
1183	1	1	1	1	1	1	2	1	1	1	0	0	2	2	1	0	0
1184	1	0	1	1	2	2	2	1	0	1	0	0	1	1	1	0	1
1185	1	1	1	1	2	2	1	1	0	1	0	0	1	1	1	1	0
1186	1	0	1	1	1	1	2	1	1	0	0	0	1	1	1	0	1
1187	1	0	1	1	2	4	1	1	0	1	1	0	2	1	1	0	1
1188	1	1	3	1	1	3	1	1	0	1	2	0	2	1	1	0	1
1189	1	1	1	1	2	3	1	1	0	1	0	0	2	1	1	0	1
1190	1	1	1	1	2	3	1	1	0	1	0	0	2	1	1	1	0
1191	1	0	1	1	2	3	1	1	1	1	6	0	2	1	1	1	0
1192	1	0	1	1	2	3	1	1	1	1	0	0	2	1	1	1	0
1193	1	1	1	1	2	3	1	1	0	1	2	0	2	1	1	1	0
1194	1	0	1	1	2	3	1	1	0	1	0	0	2	1	1	0	1
1195	1	1	0	1	2	3	1	1	1	1	6	0	2	1	1	0	0
1196	1	0	1	1	2	1	2	1	1	1	2	0	1	1	1	1	1
1197	1	1	1	1	2	3	1	0	1	1	6	0	2	1	1	0	0
1198	1	0	3	1	2	3	2	1	1	0	6	0	2	1	13	0	0
1199	1	0	1	1	2	2	1	1	0	1	0	0	2	1	1	0	1
1200	1	1	0	1	2	3	1	1	0	1	6	0	2	1	1	1	0
1201	1	1	1	1	2	1	1	1	1	1	0	0	2	1	1	1	1
1202	1	0	0	1	2	2	1	1	0	1	1	0	2	1	1	0	0
1203	1	1	0	1	2	3	1	1	0	1	6	0	1	1	1	0	1
1204	1	0	3	1	1	1	1	1	1	1	4	0	2	1	1	1	0
1205	6	0	1	2	3	1	1	0	0	1	6	0	2	1	1	1	0
1206	1	1	1	1	2	1	1	1	0	1	1	0	2	1	1	1	0
1207	1	1	0	1	2	3	2	1	1	1	2	0	2	1	1	0	0
1208	1	1	0	1	2	3	1	1	1	1	2	0	2	1	1	1	0
1209	1	0	1	1	1	3	1	0	1	1	2	0	2	3	1	0	1
1210	1	0	0	1	2	3	2	1	1	1	2	0	2	1	1	0	1
1211	1	1	1	1	2	1	1	1	0	1	5	0	2	1	1	0	1
1212	1	0	3	1	2	1	1	1	1	1	0	0	2	1	1	1	0
1213	1	0	3	1	2	1	2	1	1	1	0	0	2	1	1	0	1
1214	1	0	1	1	2	1	1	1	1	1	0	0	2	1	1	0	1
1215	1	0	1	1	2	1	1	1	1	1	2	0	2	1	1	0	0
1216	1	0	2	1	2	1	1	1	0	1	1	0	2	1	1	0	1
1217	1	0	1	1	2	3	1	1	0	1	0	0	2	1	1	1	1
1218	1	1	0	1	2	3	1	1	1	1	6	0	2	1	1	1	1
1219	1	1	1	1	1	1	1	1	0	1	0	0	2	1	1	1	0
1220	1	0	2	1	2	1	2	1	1	1	0	0	1	1	1	0	1
1221	1	0	1	1	2	1	1	0	0	1	0	0	2	3	1	0	1
1222	2	0	1	1	2	3	1	1	0	1	0	0	2	1	1	1	1
1223	1	0	1	1	1	2	1	1	1	1	0	0	2	1	1	1	1
1224	1	0	1	1	2	1	2	1	1	1	0	0	2	1	1	1	0
1225	1	0	1	1	2	1	1	1	0	1	2	0	2	1	1	1	1
1226	2	1	1	1	2	3	2	1	0	0	0	0	1	1	1	1	1
1227	2	1	2	1	2	3	2	1	0	0	2	0	1	1	1	1	1
1228	2	1	1	1	2	3	2	1	0	1	0	0	1	1	1	1	1
1229	1	0	0	1	2	3	1	1	0	1	2	0	1	2	1	1	1
1230	1	0	3	1	2	1	1	1	0	1	2	0	2	1	1	1	1
1231	1	0	1	1	2	1	1	0	1	0	0	0	2	1	1	0	1
1232	1	1	1	1	2	1	1	1	0	1	6	0	2	1	1	0	1
1233	1	1	1	1	2	2	1	1	0	1	2	0	1	1	1	0	1
1234	1	1	3	1	2	3	2	1	0	0	1	0	1	2	1	1	1
1235	1	1	3	1	1	1	1	1	0	1	0	0	2	3	1	1	0
1236	1	0	0	1	2	1	2	0	0	0	2	0	1	1	1	0	1
1237	1	1	1	1	1	3	1	0	0	1	2	0	2	3	1	0	1
1238	1	0	1	1	2	3	1	1	0	0	0	0	2	1	1	1	1
1239	1	1	1	1	2	3	1	1	1	1	0	0	2	1	1	0	0
1240	1	0	2	1	2	1	2	1	1	1	2	0	1	3	1	0	1
1241	1	1	0	1	2	3	1	1	0	1	2	0	2	1	1	0	1
1242	1	0	1	1	2	1	1	1	1	1	0	0	2	1	1	1	0
1243	1	0	3	1	2	3	1	0	0	1	6	0	2	1	13	1	0
1244	1	0	1	1	2	1	1	1	1	1	0	0	2	2	1	0	1
1245	1	0	1	1	2	3	1	1	1	1	0	0	2	1	1	0	1
1246	1	0	0	1	2	1	1	1	0	1	6	0	2	1	13	0	0
1247	1	1	1	1	2	1	1	1	0	1	0	0	2	1	2	0	1
1248	1	0	2	1	2	1	2	1	1	1	2	0	2	1	1	1	1
1249	2	1	1	1	2	3	1	1	1	1	2	0	2	1	1	1	1
1250	1	1	1	1	2	2	1	1	0	1	1	0	2	1	1	1	0
1251	1	1	1	1	2	2	2	1	1	1	2	0	2	1	1	0	1
1252	1	1	1	1	2	1	1	1	0	1	2	0	2	1	1	0	1
1253	1	0	1	1	2	1	1	0	0	0	0	0	2	3	1	1	1
1254	1	1	1	1	2	1	1	1	1	1	0	0	1	1	1	0	1
1255	1	1	1	1	2	2	2	1	1	1	2	0	2	1	1	0	0
1256	1	0	1	1	2	2	2	1	1	1	0	0	2	1	1	0	1
1257	1	1	2	1	2	1	1	1	0	1	6	0	2	1	1	0	1
1258	1	0	1	1	2	3	1	1	0	1	6	0	2	1	1	1	1
1259	1	1	2	1	2	2	1	1	0	1	6	0	2	1	1	0	1
1260	1	0	1	1	2	1	1	1	0	1	2	0	2	1	1	0	0
1261	1	0	1	1	2	1	1	1	1	1	6	0	2	1	1	0	1
1262	1	1	1	1	2	1	1	1	0	1	0	0	2	1	1	1	0
1263	1	0	0	1	2	3	1	1	0	1	6	0	2	1	1	0	1
1264	1	0	1	1	2	1	1	1	0	1	1	0	2	1	1	1	1
1265	1	0	3	1	2	1	2	1	1	1	2	0	2	1	1	1	0
1266	1	0	1	1	2	3	1	0	0	1	0	0	2	1	1	0	1
1267	1	1	1	1	1	3	1	1	1	1	0	0	2	1	1	0	1
1268	1	0	0	1	2	3	1	1	0	1	0	0	2	2	1	0	1
1269	1	0	1	1	2	1	2	1	1	1	0	0	2	1	1	0	1
1270	1	0	1	1	2	1	1	1	1	0	2	0	2	1	1	0	1
1271	1	0	1	1	2	1	1	0	0	0	0	0	2	3	1	1	1
1272	1	0	0	1	2	2	1	1	1	1	6	0	2	1	1	0	1
1273	1	0	1	1	2	3	1	1	0	1	0	0	2	1	13	1	0
1274	1	0	0	1	2	3	1	1	0	1	6	0	2	1	1	0	1
1275	1	0	0	1	2	3	1	1	0	1	6	0	2	1	1	0	1
1276	1	0	3	1	2	3	2	1	1	1	2	0	2	1	1	1	0
1277	2	0	2	1	1	1	2	1	0	0	6	0	2	1	13	1	1
1278	1	0	1	1	2	3	1	1	0	1	2	0	2	1	1	0	1
1279	1	0	0	1	3	1	1	1	0	1	0	0	2	1	1	1	1
1280	1	1	0	1	2	3	1	1	0	1	6	0	2	1	1	0	1
1281	1	1	0	1	2	3	1	1	1	1	6	0	2	2	1	0	0
1282	1	0	1	1	2	1	2	1	1	1	0	0	2	1	1	1	0
1283	1	0	1	1	2	2	1	1	0	1	0	0	2	1	1	1	1
1284	1	0	3	1	2	1	1	1	1	1	6	0	2	1	1	0	1
1285	1	0	1	1	2	1	2	1	0	1	3	0	2	1	1	0	1
1286	2	0	1	1	2	3	1	1	0	1	6	0	2	1	1	1	1
1287	1	1	1	1	2	2	1	1	1	1	2	0	2	1	1	1	1
1288	1	0	1	1	2	2	1	1	1	1	0	0	2	1	1	0	1
1289	1	0	2	1	2	4	1	1	0	1	0	0	2	1	1	0	1
1290	1	0	0	1	2	3	1	1	0	1	6	0	2	1	1	0	1
1291	1	0	1	1	2	1	1	1	1	1	1	0	2	1	1	1	0
1292	7	1	2	1	2	3	1	1	1	1	2	0	2	1	1	1	1
1293	1	0	1	1	3	1	2	1	0	1	5	0	2	1	1	0	1
1294	1	0	1	1	2	4	1	1	0	1	0	0	2	1	1	1	1
1295	1	0	1	1	2	1	1	1	0	1	0	0	2	1	1	1	1
1296	1	0	1	1	3	1	1	1	0	1	1	0	2	1	1	0	1
1297	1	0	1	1	2	3	1	1	0	1	0	0	2	2	1	0	1
1298	1	0	1	1	2	1	2	1	1	1	2	0	2	1	1	0	1
1299	1	0	1	1	2	2	1	1	0	1	0	0	2	1	1	0	1
1300	1	0	0	1	1	1	1	1	0	1	0	0	2	1	1	0	1
1301	1	1	2	1	2	3	1	1	1	1	0	0	2	1	1	1	0
1302	1	1	2	1	2	3	2	1	0	1	0	0	2	1	1	0	1
1303	1	0	1	1	2	3	1	1	1	1	2	0	2	1	1	1	0
1304	1	1	2	1	2	3	2	1	1	1	0	0	2	1	1	1	0
1305	1	1	1	1	2	3	1	1	1	1	4	0	2	1	1	0	1
1306	1	1	1	1	2	1	1	1	1	1	2	0	2	1	1	1	1
1307	1	0	1	1	2	2	2	1	1	0	0	0	1	1	1	0	1
1308	1	0	2	1	2	1	1	1	0	1	0	0	2	1	1	1	1
1309	1	0	3	1	2	1	1	1	1	1	1	0	2	1	1	1	1
1310	1	1	1	1	2	4	2	0	1	0	0	0	2	1	2	1	0
1311	1	1	1	1	2	2	2	1	1	1	0	0	1	1	1	0	1
1312	1	1	3	1	1	3	2	1	1	1	2	0	2	1	1	1	1
1313	1	0	1	1	2	2	2	1	0	1	0	0	2	1	1	1	1
1314	1	0	1	1	2	1	1	1	0	1	2	0	2	1	1	0	1
1315	1	1	3	1	2	1	1	1	0	1	0	0	2	1	2	0	1
1316	12	0	1	1	2	1	2	1	1	1	0	0	1	1	2	0	1
1317	1	0	2	1	3	2	2	1	0	1	0	0	1	1	1	0	1
1318	1	1	1	1	2	2	1	1	1	1	0	0	2	2	1	0	0
1319	1	1	1	1	2	2	2	1	1	1	0	0	2	1	1	1	0
1320	1	1	0	1	2	1	1	1	0	1	0	0	2	1	1	0	1
1321	1	0	1	1	2	3	1	1	0	1	1	0	2	1	1	0	1
1322	1	0	1	1	2	2	1	1	1	1	5	0	2	1	1	1	0
1323	1	0	1	1	2	3	1	1	0	1	2	0	2	1	1	0	1
1324	1	0	3	1	2	1	2	1	1	1	0	0	2	1	1	0	1
1325	1	1	1	1	2	3	1	1	0	1	4	0	2	1	1	1	1
1326	1	1	1	1	2	4	2	1	0	1	2	0	2	1	1	0	1
1327	1	1	1	1	2	3	1	1	0	1	2	0	2	1	1	1	0
1328	1	1	1	1	2	2	1	1	0	1	0	0	2	1	1	0	1
1329	1	0	1	1	2	2	2	1	1	1	0	0	2	2	1	0	1
1330	1	0	1	1	1	1	1	1	0	1	0	0	2	1	1	0	1
1331	1	0	2	1	3	2	1	1	1	1	0	0	1	1	1	0	1
1332	1	0	2	1	2	2	2	1	1	1	0	0	1	1	1	0	1
1333	1	0	1	1	1	1	1	1	1	1	0	0	2	1	1	1	1
1334	1	1	1	1	2	3	1	1	1	1	2	0	2	1	1	0	1
1335	1	1	2	1	2	3	1	1	1	1	2	0	2	1	1	1	1
1336	1	0	1	1	2	3	1	1	0	1	0	0	2	1	1	0	1
1337	1	0	1	1	2	2	1	1	0	1	1	0	2	1	1	0	1
1338	1	0	1	1	2	1	2	1	0	0	6	0	1	1	13	0	1
1339	1	0	3	1	2	2	1	1	0	1	0	0	2	1	1	0	1
1340	1	0	1	1	2	1	1	1	1	1	0	0	2	1	1	1	1
1341	1	0	1	1	2	2	1	1	0	1	0	0	2	1	1	0	1
1342	1	0	1	1	2	1	2	1	0	1	2	0	1	1	1	0	1
1343	1	0	1	1	2	1	1	1	0	1	0	0	2	1	1	0	1
1344	1	0	3	1	2	1	1	1	0	1	0	0	2	1	1	1	1
1345	1	0	2	1	2	1	2	1	0	1	2	0	2	1	1	1	1
1346	1	0	1	1	2	1	1	1	1	0	2	0	2	1	1	0	1
1347	1	0	1	1	2	2	1	1	1	1	5	0	2	1	1	0	1
1348	1	1	1	1	2	1	2	1	0	1	0	0	1	2	1	0	1
1349	1	0	1	1	2	1	1	0	0	1	1	0	2	1	1	1	1
1350	1	0	3	1	2	2	1	1	0	1	1	0	2	1	1	0	0
1351	1	1	1	1	2	1	1	1	0	1	1	0	2	1	1	0	1
1352	1	0	1	1	2	1	2	1	1	1	2	0	1	1	1	1	1
1353	1	1	1	1	2	1	1	1	0	1	0	0	2	1	1	0	1
1354	1	0	1	1	2	3	1	0	0	1	0	0	2	1	13	0	0
1355	1	1	1	1	2	2	1	1	1	1	0	0	1	1	1	1	0
1356	1	1	1	1	2	1	2	1	0	1	0	0	2	1	1	0	1
1357	1	0	1	1	1	3	1	1	0	1	0	0	2	1	1	1	1
1358	1	1	1	1	3	3	1	1	0	1	0	0	2	1	1	1	0
1359	1	1	2	1	2	3	1	1	1	1	2	0	2	1	1	0	1
1360	1	0	1	2	3	2	1	1	0	1	0	0	2	1	1	0	0
1361	1	0	1	1	2	4	1	1	0	1	2	0	2	1	1	0	1
1362	1	1	1	1	2	3	1	1	1	1	2	0	2	1	1	1	0
1363	1	0	1	1	2	2	1	1	0	1	0	0	2	1	1	0	1
1364	1	1	2	1	2	2	1	1	1	1	2	0	2	1	1	0	1
1365	1	0	1	1	2	1	2	0	0	0	2	0	1	1	1	1	1
1366	1	0	1	1	2	2	1	1	0	1	2	0	2	1	1	0	1
1367	1	0	1	1	2	2	2	1	1	0	0	0	1	1	1	0	1
1368	1	0	1	1	2	3	2	1	1	1	2	0	2	1	1	1	1
1369	1	0	2	1	2	1	1	0	0	1	0	0	2	1	1	0	1
1370	1	0	2	1	3	1	1	0	0	1	1	0	2	2	1	0	1
1371	1	0	0	1	2	3	1	1	1	1	2	0	2	1	1	0	1
1372	1	0	1	1	2	1	2	1	1	1	2	0	2	1	1	1	1
1373	1	1	2	1	2	2	1	1	0	1	0	0	2	1	1	1	0
1374	1	1	1	1	2	3	1	1	0	1	0	0	2	1	1	1	0
1375	1	0	1	1	2	1	2	1	1	1	0	0	1	1	1	0	1
1376	1	0	0	1	2	1	2	1	1	1	0	0	2	1	1	0	1
1377	1	1	1	1	2	2	3	1	0	1	2	0	2	1	1	1	1
1378	1	0	1	1	2	1	2	1	1	1	2	0	5	2	1	0	0
1379	1	0	1	1	2	1	1	1	0	1	2	0	2	1	1	0	1
1380	1	0	1	1	2	3	1	1	1	1	2	0	2	1	1	0	1
1381	1	0	2	1	1	1	1	1	1	0	0	0	2	1	1	0	1
1382	1	0	3	1	2	1	1	1	0	1	1	0	2	1	1	0	0
1383	1	1	0	1	2	3	1	1	0	1	6	0	2	1	1	0	1
1384	2	0	3	1	1	4	1	1	0	1	0	0	2	1	1	1	1
1385	7	1	1	1	2	3	1	1	1	1	6	0	2	1	1	0	0
1386	1	0	1	1	2	2	1	1	0	1	6	0	2	1	1	1	1
1387	1	0	1	1	2	1	1	1	0	1	0	0	2	1	1	0	1
1388	1	0	1	1	2	1	1	1	0	1	0	0	2	1	1	0	1
1389	1	0	1	1	2	2	1	1	0	1	2	0	2	1	1	0	1
1390	1	0	1	1	2	1	2	1	0	1	2	0	1	1	1	0	1
1391	1	1	2	1	2	1	2	1	1	1	0	0	2	1	1	1	0
1392	1	1	1	1	2	3	1	1	0	1	0	0	2	1	1	1	0
1393	1	0	1	1	2	3	1	0	0	1	0	0	2	1	1	0	1
1394	1	0	1	1	2	1	1	1	0	1	0	0	1	1	1	0	0
1395	1	0	1	1	2	4	1	1	0	1	0	0	2	1	1	1	1
1396	1	0	1	1	2	1	1	1	0	1	0	0	2	1	1	0	1
1397	1	0	1	1	2	1	2	1	1	1	0	0	2	1	1	1	0
1398	1	0	1	1	2	1	1	0	0	1	0	0	2	1	1	0	1
1399	1	0	1	1	2	3	1	1	1	1	1	0	2	1	1	1	0
1400	1	1	0	1	2	3	2	1	0	1	6	0	1	1	1	0	1
1401	1	1	1	1	2	1	1	1	0	1	0	0	2	1	1	0	1
1402	1	0	2	1	1	2	1	1	1	1	0	0	2	1	1	0	1
1403	1	0	0	1	2	3	1	1	1	1	2	0	2	1	1	1	0
1404	1	0	0	1	2	3	1	1	1	1	2	0	2	1	1	0	1
1405	1	1	1	1	2	1	1	1	1	1	2	0	2	1	1	0	1
1406	1	0	1	1	1	1	1	1	0	1	0	1	2	1	13	1	0
1407	1	0	2	1	2	1	1	1	1	1	0	0	2	1	1	1	0
1408	1	0	1	1	2	1	1	0	0	0	0	0	1	3	1	0	1
1409	1	1	0	1	2	3	3	1	0	1	2	0	2	1	1	1	1
1410	1	0	1	1	2	2	1	1	1	0	1	0	2	1	1	0	1
1411	1	1	1	1	2	3	1	1	0	1	1	0	2	1	1	1	0
1412	1	1	0	1	2	1	2	1	1	1	0	0	1	1	1	1	1
1413	1	0	1	1	1	1	1	1	1	1	6	0	2	1	1	0	1
1414	1	1	0	1	2	3	2	1	0	0	2	0	1	1	1	0	1
1415	1	1	1	1	2	2	1	1	0	1	0	0	2	1	1	0	1
1416	1	0	1	1	2	1	1	1	0	1	0	0	2	1	1	0	1
1417	1	1	1	1	2	3	1	1	1	1	3	0	2	1	1	1	1
1418	1	0	3	1	1	1	1	1	0	1	1	0	2	1	1	0	1
1419	1	1	1	1	2	2	2	1	1	1	0	0	2	1	1	0	0
1420	1	0	1	1	1	3	1	1	0	1	2	0	2	1	1	0	1
1421	1	1	1	2	2	1	2	1	1	1	0	0	2	2	1	0	0
1422	1	1	1	1	2	3	2	1	1	0	2	0	2	1	1	1	1
1423	1	0	2	1	3	1	1	1	0	1	0	0	2	1	1	0	0
1424	1	0	1	1	2	3	1	0	0	1	6	0	2	1	1	1	1
1425	1	0	1	1	2	1	1	0	0	1	0	0	2	2	1	0	1
1426	1	0	1	1	2	1	1	1	1	1	6	0	2	2	1	0	1
1427	1	0	0	1	2	3	2	1	0	1	2	0	2	1	1	1	1
1428	1	0	1	1	2	2	1	1	1	1	0	0	1	1	1	0	1
1429	1	0	0	1	2	3	1	1	0	1	0	0	2	1	1	0	1
1430	1	0	0	1	1	2	1	1	0	1	0	0	2	1	1	1	1
1431	1	0	1	1	1	3	1	1	1	1	2	0	2	1	1	1	0
1432	1	0	1	1	2	2	1	1	1	1	1	0	2	1	1	0	0
1433	1	0	1	1	2	1	1	1	0	0	2	0	2	1	1	1	1
1434	1	0	0	1	2	3	1	1	0	1	2	0	2	1	1	0	1
1435	1	1	0	1	2	3	1	1	0	1	6	0	2	1	1	1	1
1436	1	0	1	1	2	1	2	1	1	1	2	0	2	1	1	1	0
1437	1	0	1	1	2	2	1	1	0	1	6	0	2	1	1	0	1
1438	1	1	2	1	1	1	1	1	0	1	0	0	2	1	1	1	0
1439	1	0	1	1	1	1	1	1	0	1	0	0	2	3	1	0	1
1440	1	0	1	1	2	1	2	1	1	1	2	0	2	1	1	0	1
1441	1	0	1	1	2	2	1	1	0	1	0	0	2	1	1	1	1
1442	1	0	1	1	2	1	2	1	1	0	2	0	2	1	1	1	1
1443	1	1	0	1	2	3	2	1	0	1	6	0	1	1	1	0	1
1444	1	0	1	1	2	2	1	1	0	1	0	0	2	1	1	0	1
1445	1	0	3	1	2	1	1	1	0	1	0	0	2	1	1	0	1
1446	1	0	2	2	2	2	1	1	0	1	0	0	2	1	1	1	1
1447	1	0	1	1	2	1	1	1	1	1	1	0	2	1	1	1	0
1448	1	1	1	1	2	3	2	0	0	1	2	0	1	1	1	0	1
1449	1	1	1	1	2	1	1	1	1	1	2	0	2	1	1	0	1
1450	1	0	1	1	1	1	1	0	0	1	0	0	1	1	1	1	1
1451	1	1	1	1	2	1	1	1	0	1	2	0	2	1	1	1	1
1452	1	1	3	1	1	1	1	1	1	1	0	0	2	1	1	0	0
1453	1	0	3	1	2	1	1	1	0	1	1	0	2	1	1	1	1
1454	1	0	1	1	1	1	1	1	0	1	0	0	2	1	1	0	1
1455	1	1	3	1	2	1	1	1	0	1	0	0	2	2	1	0	1
1456	1	0	1	1	1	3	1	1	0	1	0	0	2	1	1	0	1
1457	1	0	0	1	2	1	1	1	0	0	2	0	2	1	1	0	1
1458	1	1	3	1	2	3	1	1	1	1	1	0	2	1	1	1	1
1459	1	0	1	1	3	1	2	1	0	1	1	0	2	1	1	1	1
1460	1	1	0	1	1	3	1	1	0	1	6	0	2	1	1	0	1
1461	1	0	3	1	2	1	2	1	1	1	0	0	1	1	1	1	1
1462	1	0	1	1	2	1	1	1	1	1	2	0	2	1	1	1	1
1463	1	0	2	1	2	2	2	1	1	1	0	0	1	1	1	0	1
1464	1	0	1	1	2	1	2	0	1	1	1	0	1	3	1	0	1
1465	1	0	1	1	2	2	2	1	1	1	2	0	2	1	1	1	0
1466	1	1	1	1	2	1	1	1	0	1	0	0	2	1	1	1	0
1467	1	0	2	1	2	1	1	1	0	1	6	0	2	1	13	1	0
1468	1	0	2	1	4	1	1	1	1	1	0	0	2	1	13	1	1
1469	1	1	0	1	2	3	1	1	0	1	6	0	2	1	1	0	1
1470	1	0	1	1	2	1	1	1	0	1	0	0	2	1	2	1	1
1471	5	0	1	1	2	2	1	1	0	1	0	0	2	1	1	1	1
1472	1	0	2	1	2	3	1	1	1	1	0	0	2	1	13	1	1
1473	1	1	0	1	2	3	1	1	0	1	6	0	2	2	1	0	1
1474	1	0	1	1	2	1	1	1	0	1	0	0	2	1	1	0	1
1475	1	0	1	2	2	2	1	1	1	1	0	0	2	1	1	1	0
1476	1	0	1	1	2	1	2	1	0	1	4	0	1	1	1	1	1
1477	1	0	3	1	1	1	1	1	0	1	0	0	2	1	2	1	1
1478	1	0	0	1	2	3	2	0	0	1	2	0	1	1	1	0	1
1479	1	0	1	1	2	2	1	1	0	1	0	0	2	1	1	0	1
1480	1	1	3	1	1	4	1	1	0	1	0	0	2	1	1	0	1
1481	1	1	1	1	1	3	1	1	1	0	2	0	2	1	1	0	0
1482	1	0	2	1	2	1	1	1	0	1	2	0	2	1	1	1	1
1483	1	0	3	1	2	1	1	0	0	1	0	0	2	1	1	1	1
1484	1	0	1	1	1	4	1	1	0	1	0	0	2	1	1	1	1
1485	1	0	0	1	2	3	1	1	0	1	6	0	2	1	1	0	1
1486	1	1	1	1	2	1	1	1	0	1	4	0	2	1	1	0	0
1487	1	1	1	1	1	4	1	1	0	1	0	0	2	1	1	0	1
1488	1	1	2	1	2	2	2	1	1	0	0	0	1	1	1	1	1
1489	1	0	1	1	2	2	1	1	1	1	0	0	2	1	1	0	1
1490	1	0	1	1	2	3	1	0	0	0	0	0	2	2	1	0	1
1491	1	1	1	1	2	2	1	1	1	1	0	0	2	1	1	0	0
1492	1	1	3	1	1	3	1	1	1	1	2	0	2	2	1	0	0
1493	1	1	3	1	2	3	1	1	0	1	6	0	2	1	1	1	1
1494	1	0	1	1	1	3	1	1	0	0	0	0	2	1	1	1	1
1495	1	1	1	1	2	3	1	1	0	1	0	0	2	1	1	1	0
1496	0	1	1	1	2	2	1	1	0	1	1	0	2	1	1	1	1
1497	1	1	1	1	2	2	1	1	1	1	6	0	2	1	1	0	1
1498	1	1	1	1	2	1	1	1	0	1	0	0	2	1	1	1	0
1499	1	1	1	1	1	1	1	1	0	1	0	0	2	1	1	1	1
1500	1	1	2	1	2	3	1	1	1	1	0	0	2	1	1	1	0
1501	1	1	1	1	2	2	1	1	0	1	1	0	2	1	1	1	1
1502	1	0	2	1	2	1	1	1	1	1	1	0	2	1	1	1	1
1503	1	1	1	1	2	1	1	1	1	1	0	0	2	1	1	0	0
1504	1	1	3	1	2	1	1	1	0	1	0	0	2	1	1	1	0
1505	1	1	3	1	2	1	1	1	0	1	0	0	2	2	1	0	1
1506	1	1	1	1	2	2	1	1	0	1	0	0	2	1	1	1	0
1507	1	0	3	1	1	3	1	1	0	1	2	0	2	1	1	0	1
1508	1	0	1	1	1	3	1	0	0	1	2	0	2	3	1	0	1
1509	1	0	1	1	2	1	1	0	0	0	0	0	2	1	1	1	1
1510	1	0	0	1	2	1	1	1	0	1	0	0	2	1	1	1	1
1511	1	1	1	1	2	2	1	1	1	1	0	0	2	1	1	1	1
1512	11	0	1	1	2	1	2	1	1	1	0	0	2	1	1	0	1
1513	1	0	1	1	2	1	1	0	1	1	2	0	2	2	1	0	1
1514	1	0	1	1	2	1	2	1	1	1	2	0	1	1	1	0	1
1515	1	1	1	1	2	3	2	1	1	1	2	0	2	1	1	0	1
1516	1	1	1	1	2	1	2	1	1	1	0	0	1	1	1	1	1
1517	1	0	1	1	2	2	2	1	1	1	2	0	2	1	1	0	1
1518	1	1	1	1	2	3	1	1	0	1	5	0	2	1	1	1	0
1519	1	0	1	1	2	1	2	1	1	1	2	0	2	1	1	1	0
1520	1	0	3	1	2	3	1	1	0	1	0	0	2	1	1	1	1
1521	1	1	3	1	2	2	2	1	0	1	0	0	1	1	1	1	1
1522	1	1	1	1	2	2	1	1	1	1	0	0	2	1	1	1	1
1523	1	0	1	2	2	1	1	1	0	1	0	0	2	1	1	1	0
1524	1	0	2	1	2	1	2	1	1	1	2	0	2	1	1	1	0
1525	1	0	1	1	2	1	1	1	1	1	0	0	2	1	1	0	1
1526	1	0	1	1	2	1	1	1	0	1	2	0	2	1	1	1	1
1527	1	1	3	1	2	1	2	1	1	1	0	0	2	1	1	1	0
1528	1	0	3	1	1	2	1	1	0	1	0	0	2	1	1	0	1
1529	1	1	0	1	2	3	2	1	1	1	2	0	2	1	1	1	0
1530	1	0	1	1	1	1	2	1	0	1	1	0	2	1	1	0	0
1531	1	1	1	1	2	1	2	1	0	1	0	0	1	1	1	0	1
1532	1	1	1	1	2	3	1	1	0	1	2	0	2	1	1	1	0
1533	1	0	1	1	2	1	1	1	0	0	2	0	2	1	1	0	1
1534	1	0	1	1	2	1	1	1	0	1	1	0	2	1	1	0	1
1535	1	0	1	1	2	3	2	1	0	0	4	0	2	1	1	1	1
1536	1	0	1	1	2	1	2	1	0	1	0	0	2	1	1	1	1
1537	1	0	2	1	2	4	1	1	1	1	2	0	2	1	1	0	1
1538	1	0	1	1	2	4	2	1	0	1	0	0	2	1	2	0	1
1539	1	1	2	1	2	3	1	1	0	1	2	0	2	1	1	1	1
1540	1	0	1	1	2	2	1	1	0	1	0	0	2	1	1	1	1
1541	1	0	1	1	2	1	1	1	0	1	0	0	2	1	1	0	1
1542	1	0	1	2	3	2	2	1	1	1	0	0	2	1	1	1	0
1543	1	1	1	1	2	1	1	1	1	1	0	0	2	1	1	0	1
1544	1	1	3	1	2	2	1	1	0	1	1	0	2	1	1	1	0
1545	1	0	2	1	3	1	1	1	0	1	6	0	2	1	1	0	1
1546	1	0	1	1	2	3	1	1	0	1	3	0	2	1	1	1	1
1547	1	0	2	1	2	3	1	1	0	1	2	0	2	1	1	1	0
1548	1	1	1	1	2	1	1	1	1	1	0	0	2	1	1	0	0
1549	1	1	1	1	2	2	1	1	1	1	0	0	2	1	1	1	0
1550	2	1	1	1	2	4	2	1	0	1	0	0	2	1	1	1	1
1551	1	0	1	1	2	1	1	1	1	1	0	0	1	1	1	0	1
1552	1	0	1	1	2	1	2	1	1	1	0	0	1	1	1	1	1
1553	11	0	3	1	2	3	1	1	0	1	0	0	2	1	1	0	1
1554	1	0	1	1	1	4	1	1	0	1	0	0	2	1	1	1	1
1555	1	0	1	1	2	4	1	1	0	1	0	0	2	1	1	1	1
1556	1	0	2	1	1	1	1	1	1	1	0	0	2	1	1	1	0
1557	1	0	0	1	2	1	1	1	1	1	1	0	2	1	1	0	1
1558	1	1	3	1	2	1	1	1	1	1	1	0	2	1	1	0	1
1559	1	0	1	1	2	1	2	1	1	1	2	0	2	1	1	0	1
1560	1	0	1	1	2	1	2	1	0	1	0	0	1	2	1	0	1
1561	1	0	1	1	2	3	1	1	0	1	0	0	2	1	1	0	1
1562	2	0	1	1	2	1	2	1	0	1	0	0	1	1	1	0	1
1563	1	0	1	1	2	2	2	1	1	1	0	0	1	1	1	0	1
1564	1	0	1	1	2	1	2	1	1	1	0	0	2	1	1	1	0
1565	1	0	2	1	2	1	1	1	0	1	0	0	2	1	13	0	0
1566	1	1	1	1	2	3	2	1	1	1	0	0	1	1	1	0	1
1567	1	1	1	1	1	3	1	1	0	1	0	0	2	3	1	1	0
1568	1	0	1	1	2	1	2	1	1	1	2	0	2	1	1	0	1
1569	1	1	1	1	2	1	1	1	1	1	2	0	2	1	1	1	1
1570	1	0	1	1	2	1	2	1	1	1	0	0	1	1	1	0	1
1571	1	0	1	1	2	2	2	1	1	1	2	0	1	1	1	1	1
1572	1	0	1	1	2	1	1	1	0	1	0	0	2	1	1	0	1
1573	1	1	0	1	2	3	1	1	1	1	2	0	2	1	1	0	0
1574	1	1	1	1	2	3	1	1	1	1	2	0	2	1	1	1	0
1575	1	0	1	1	2	2	1	1	0	1	1	0	2	1	1	0	0
1576	1	1	2	1	2	2	1	1	1	1	0	0	2	1	1	1	0
1577	1	0	1	1	2	1	1	1	1	1	0	0	2	1	1	1	0
1578	1	0	1	1	2	2	2	1	0	1	0	0	2	1	1	0	1
1579	1	0	3	1	2	3	1	1	1	1	6	0	2	1	1	0	1
1580	1	0	1	1	2	1	1	0	0	1	0	0	2	2	1	0	1
1581	1	1	1	1	1	4	1	1	0	1	0	0	2	1	1	1	0
1582	2	0	1	1	1	2	1	1	0	1	4	0	1	1	1	1	1
1583	1	0	1	1	2	1	1	1	1	1	0	0	2	1	1	0	1
1584	1	0	1	1	1	2	1	1	0	1	0	0	2	1	1	0	1
1585	1	0	1	1	2	3	2	1	0	1	0	0	2	1	1	1	1
1586	1	0	0	1	3	1	1	1	0	1	1	0	2	1	1	1	1
1587	1	0	3	1	2	3	1	1	0	1	0	0	2	1	1	0	1
1588	1	1	2	1	2	1	1	1	0	1	6	0	2	2	1	0	1
1589	1	0	1	1	2	1	2	1	0	1	0	0	2	1	1	0	1
1590	1	0	1	1	2	2	1	1	0	1	0	0	2	1	1	0	1
1591	1	0	1	1	2	2	2	1	1	1	0	0	1	1	1	0	1
1592	1	1	1	1	2	3	2	1	1	0	0	0	1	1	1	0	1
1593	1	0	3	1	2	1	2	1	1	1	0	0	1	1	1	1	1
1594	1	0	3	1	2	4	1	1	0	1	1	0	2	1	1	1	1
1595	1	1	0	1	2	1	2	1	1	1	2	0	2	1	1	1	0
1596	1	0	0	1	2	3	1	1	0	1	6	0	5	1	1	1	1
1597	1	1	1	1	2	1	2	1	1	1	0	0	2	1	1	1	1
1598	1	0	1	1	2	1	1	1	1	1	0	0	2	1	1	0	1
1599	1	1	1	1	1	1	1	1	0	1	0	0	2	1	1	0	1
1600	1	0	2	1	2	2	2	1	1	0	0	0	1	1	1	0	1
1601	1	0	1	1	2	1	1	1	0	1	0	0	2	1	1	0	1
1602	1	0	1	1	2	1	1	1	0	1	2	0	2	1	1	0	1
1603	1	0	0	1	2	3	1	1	1	1	2	0	2	2	1	0	1
1604	1	0	2	1	2	2	1	1	0	1	1	0	2	1	1	0	1
1605	1	0	1	1	2	1	2	1	1	1	2	0	2	1	1	1	1
1606	1	0	1	1	2	2	2	1	1	1	2	0	2	1	1	1	0
1607	1	0	1	1	2	1	1	0	1	0	0	0	2	1	1	0	1
1608	1	0	0	1	2	3	1	1	1	1	6	0	2	1	1	0	1
1609	1	0	1	1	2	3	1	1	1	1	1	0	2	1	1	1	0
1610	1	0	3	1	2	1	1	1	0	1	1	0	2	1	1	0	1
1611	1	1	1	1	2	1	1	1	0	1	0	0	2	1	1	0	1
1612	1	1	0	1	2	3	2	1	0	1	0	0	2	1	1	0	1
1613	1	1	0	1	2	2	2	1	1	1	0	0	2	1	1	1	1
1614	1	0	2	1	2	1	1	1	1	1	6	0	2	2	1	0	1
1615	1	1	1	1	2	3	1	1	0	1	0	0	2	1	1	0	1
1616	2	0	1	1	2	1	1	1	0	0	2	0	2	1	1	1	1
1617	1	0	3	1	2	3	1	1	0	1	0	0	2	1	1	1	1
1618	1	0	1	1	1	3	1	1	1	1	6	0	2	1	1	0	1
1619	1	0	1	2	3	2	1	1	0	1	0	0	2	1	1	0	0
1620	1	0	1	1	2	1	1	1	1	1	2	0	2	1	1	1	0
1621	1	0	1	1	2	1	2	1	1	1	0	0	2	1	1	0	1
1622	2	1	3	1	1	3	1	0	0	1	0	0	2	1	1	1	1
1623	1	0	1	1	2	1	1	1	0	1	1	0	1	2	1	1	1
1624	1	0	1	1	2	3	1	1	0	1	0	0	2	1	1	1	1
1625	1	1	1	1	2	1	1	1	0	1	0	0	2	1	1	0	1
1626	1	0	1	1	1	3	2	1	1	1	2	0	2	2	1	0	1
1627	1	0	1	1	2	1	2	1	0	1	0	0	1	1	1	1	1
1628	1	0	1	1	2	1	1	1	0	1	2	0	2	1	1	0	1
1629	1	0	3	1	2	2	1	1	0	1	1	0	2	1	1	0	1
1630	1	1	1	1	2	3	1	1	0	1	0	0	2	1	1	0	1
1631	1	0	1	1	2	1	1	0	0	0	2	0	2	1	1	1	1
1632	1	0	1	1	3	1	1	1	0	1	6	0	2	1	13	1	0
1633	1	0	1	1	2	1	1	1	0	0	2	0	2	1	1	1	1
1634	1	0	3	1	2	1	2	1	0	0	0	0	1	1	1	0	1
1635	1	1	1	1	2	2	1	1	0	1	0	0	2	1	1	1	0
1636	2	0	1	1	1	1	1	1	0	1	0	0	3	2	2	1	0
1637	1	1	1	1	2	3	1	1	0	1	0	0	2	1	1	0	1
1638	1	0	1	1	2	2	1	1	1	1	2	0	2	1	1	1	0
1639	1	0	1	1	1	4	1	1	0	1	0	0	2	1	2	1	1
1640	1	1	1	1	2	1	2	1	1	1	2	0	2	1	1	1	0
1641	1	1	1	1	2	3	1	1	1	1	2	0	2	1	1	0	0
1642	1	1	1	1	2	1	1	1	0	1	0	0	2	1	1	0	1
1643	1	0	1	1	2	1	1	1	0	1	0	0	2	1	1	0	1
1644	1	1	1	1	2	2	2	1	1	1	0	0	1	1	1	0	1
1645	1	0	3	1	2	1	1	1	0	0	0	0	2	1	1	1	1
1646	1	0	3	1	2	2	1	1	1	1	0	0	2	1	1	1	0
1647	1	0	1	1	2	2	1	1	0	1	5	0	2	1	1	1	1
1648	1	1	1	1	1	3	1	1	0	1	6	0	2	1	1	0	1
1649	1	1	1	1	2	1	1	1	0	1	0	0	2	1	1	1	0
1650	1	1	1	1	2	1	1	1	0	1	0	0	2	1	1	1	0
1651	1	1	1	1	2	1	1	1	1	1	0	0	2	3	1	0	0
1652	1	0	1	1	2	1	1	1	1	1	2	0	2	1	1	1	0
1653	1	0	1	1	2	1	1	1	0	1	0	0	2	1	1	1	1
1654	1	0	1	1	2	1	2	1	0	1	0	0	2	1	1	1	1
1655	1	0	1	1	2	2	2	0	0	0	0	0	1	1	1	0	1
1656	1	1	0	1	2	3	2	1	1	1	2	0	2	1	1	0	0
1657	1	0	1	2	1	1	1	0	1	1	0	0	2	3	1	0	0
1658	1	1	1	1	2	1	2	1	1	1	2	0	1	1	1	0	1
1659	1	1	3	1	1	3	1	1	0	1	2	0	2	1	1	0	1
1660	1	0	1	1	2	2	1	1	1	1	6	0	2	1	1	0	1
1661	1	0	1	2	3	2	1	1	0	1	0	0	2	1	1	0	1
1662	1	0	1	1	1	1	1	1	0	1	0	0	2	1	1	0	1
1663	1	1	1	1	2	1	1	1	1	1	25	0	2	1	1	1	0
1664	1	0	1	1	2	1	1	1	0	1	2	0	2	1	1	0	1
1665	1	1	1	1	2	1	1	1	0	1	0	0	2	1	1	1	1
1666	1	1	3	1	2	1	1	1	0	1	0	0	2	2	1	0	1
1667	1	0	1	2	1	1	1	1	1	1	0	0	2	1	1	1	0
1668	1	0	0	1	2	3	2	1	1	1	2	0	2	1	1	0	1
1669	1	0	2	1	2	4	1	1	0	1	0	0	2	1	1	1	1
1670	1	0	1	1	2	2	2	1	1	1	0	0	2	1	1	1	0
1671	1	0	1	1	2	1	1	0	0	1	0	0	2	1	1	1	1
1672	1	0	1	1	1	1	1	1	0	1	0	0	2	1	1	0	1
1673	1	0	2	1	2	2	1	1	1	1	0	0	2	1	1	1	0
1674	1	0	1	1	2	1	1	1	0	0	2	0	2	1	1	0	1
1675	1	0	1	1	2	4	1	1	0	1	0	0	2	1	1	0	1
1676	1	1	1	1	2	2	1	1	1	1	0	0	2	1	1	0	1
1677	1	1	1	1	2	1	1	1	0	1	2	0	2	1	1	1	0
1678	1	0	1	1	1	1	1	1	0	1	0	0	2	1	1	1	1
1679	1	1	1	1	2	1	1	1	0	1	1	0	2	1	1	0	1
1680	1	0	1	1	3	1	1	1	1	1	0	0	2	1	1	0	1
1681	1	1	1	1	2	1	2	1	1	1	0	0	1	1	1	0	1
1682	1	0	0	1	2	3	1	1	1	1	2	0	2	1	1	1	0
1683	1	0	1	1	2	1	1	1	0	0	2	0	2	1	1	1	1
1684	1	1	1	1	2	3	2	1	0	1	6	0	2	1	1	1	0
1685	1	0	1	1	2	1	1	1	0	1	0	0	2	1	1	0	1
1686	1	0	1	1	2	2	2	0	1	0	6	0	1	1	1	0	1
1687	1	1	3	1	2	1	1	1	0	1	0	0	2	2	1	1	0
1688	1	1	3	1	1	3	1	1	1	1	6	0	2	1	1	0	0
1689	1	0	3	1	2	1	1	1	1	1	0	0	2	1	1	0	0
1690	1	0	1	2	3	1	1	1	0	1	2	0	2	1	1	1	0
1691	1	0	1	1	2	1	1	1	0	1	0	0	2	1	1	1	1
1692	1	0	1	1	3	1	2	1	1	1	0	0	2	1	2	0	1
1693	1	0	3	1	2	3	1	1	0	1	0	0	2	1	1	1	1
1694	1	0	0	1	2	3	1	1	0	1	0	0	2	1	1	1	1
1695	1	0	1	1	2	1	1	1	0	1	0	0	2	1	1	1	1
1696	3	1	0	1	1	3	1	1	0	1	0	0	2	1	1	0	1
1697	1	0	1	1	2	3	1	1	1	1	0	0	2	1	1	1	0
1698	1	0	1	1	2	2	2	1	1	1	2	0	1	1	1	1	1
1699	1	1	1	1	1	1	1	1	1	1	5	0	2	1	1	0	0
1700	1	1	1	1	2	3	2	1	0	1	6	0	1	1	1	0	1
1701	1	0	2	1	3	1	2	1	1	1	0	0	2	1	1	0	1
1702	1	1	3	1	2	1	2	1	1	1	2	0	1	1	1	0	1
1703	1	1	2	1	2	3	1	1	0	1	3	0	1	2	1	0	1
1704	1	0	1	1	3	1	1	1	1	1	6	0	2	1	13	1	1
1705	1	0	2	1	3	2	1	1	0	1	0	0	2	1	1	0	1
1706	1	0	1	1	3	1	2	1	0	1	6	0	2	1	13	1	0
1707	1	0	1	1	2	2	1	1	0	1	0	0	2	1	1	0	1
1708	1	1	1	1	1	1	1	1	1	1	2	0	2	1	1	0	0
1709	1	0	2	1	2	1	1	0	0	1	0	0	2	1	1	1	1
1710	1	0	1	1	2	1	2	1	1	1	2	0	1	1	1	0	1
1711	1	0	3	1	1	2	1	1	0	1	0	0	2	1	1	0	1
1712	1	1	1	1	2	4	1	1	0	1	5	0	2	1	1	1	1
1713	1	0	1	1	2	2	1	1	0	1	0	0	2	1	1	0	0
1714	1	0	1	1	2	1	1	1	1	1	0	0	2	1	1	0	1
1715	1	0	2	1	2	4	1	0	1	0	0	0	2	1	1	0	1
1716	1	0	1	1	1	2	1	1	0	1	0	0	2	1	1	0	0
1717	1	0	1	1	2	1	1	1	0	1	0	0	2	1	1	0	1
1718	1	1	2	1	2	1	2	1	1	0	0	0	1	3	1	0	1
1719	1	0	1	1	2	1	2	1	0	1	0	0	1	2	1	0	1
1720	1	1	3	1	1	1	1	1	1	1	0	0	2	1	1	0	0
1721	1	0	1	1	2	2	1	1	0	1	0	0	2	1	1	0	1
1722	1	0	1	1	2	1	1	1	1	1	2	0	2	1	1	0	1
1723	1	0	3	1	1	1	1	1	1	1	0	0	1	1	1	0	1
1724	12	0	1	1	2	1	2	1	1	1	6	0	1	1	1	0	1
1725	1	1	3	1	2	2	1	1	0	1	2	0	2	1	1	0	1
1726	1	0	3	1	2	2	1	1	0	1	0	0	2	1	1	0	1
1727	1	0	0	1	3	2	1	1	1	1	0	0	2	1	1	0	1
1728	1	0	1	1	1	2	1	1	1	1	0	0	2	1	1	0	1
1729	1	0	0	1	1	2	1	1	0	1	0	0	2	1	1	0	1
1730	7	1	1	1	2	3	3	1	1	1	0	0	2	1	1	1	1
1731	1	0	1	1	2	2	1	1	0	1	2	0	1	1	1	1	1
1732	1	0	1	1	2	1	1	1	0	1	0	0	2	1	1	0	1
1733	1	0	1	1	2	2	2	1	1	1	0	0	2	1	1	1	1
1734	1	1	3	1	2	2	1	1	1	1	0	0	2	1	1	0	0
1735	1	0	1	1	2	2	1	1	0	1	0	0	2	1	1	0	1
1736	1	0	1	1	1	2	1	1	1	1	0	0	2	1	1	0	0
1737	2	0	0	1	1	3	1	1	0	1	0	0	2	1	1	0	1
1738	1	0	3	1	1	2	1	1	0	1	0	0	2	1	1	1	0
1739	1	1	0	1	2	1	1	1	0	1	6	0	2	1	1	1	1
1740	1	1	2	1	2	3	1	1	0	1	6	0	2	1	1	1	0
1741	1	1	1	1	2	2	1	1	0	1	6	0	2	1	1	1	0
1742	1	1	1	1	2	2	1	1	1	1	0	0	2	1	1	1	0
1743	1	0	1	1	2	2	2	1	1	1	0	0	2	1	1	0	1
1744	1	0	2	1	2	1	1	1	1	1	0	0	2	1	1	0	1
1745	1	1	1	1	2	2	1	1	1	1	2	0	2	1	1	1	1
1746	1	0	1	1	2	3	1	1	1	1	0	0	1	1	13	1	1
1747	1	0	3	1	2	1	1	1	0	1	6	0	2	1	13	1	0
1748	1	0	1	1	2	1	1	1	0	1	0	0	2	1	1	0	0
1749	1	1	1	1	1	3	2	1	1	1	0	0	2	1	1	0	1
1750	1	0	2	1	2	3	1	1	0	1	0	0	2	2	1	0	1
1751	2	0	0	1	1	2	1	1	1	1	0	0	2	1	1	0	0
1752	1	0	1	1	2	1	1	1	0	1	0	0	2	1	1	1	1
1753	1	1	2	1	2	1	1	1	1	1	2	0	2	1	1	1	1
1754	1	0	1	1	2	3	1	1	0	1	2	0	2	1	1	0	1
1755	1	0	1	1	2	1	1	1	0	1	6	0	2	1	1	0	1
1756	1	0	1	1	2	2	2	1	1	1	2	0	1	1	1	1	1
1757	1	0	1	1	2	3	1	1	0	1	0	0	2	1	1	1	1
1758	1	0	1	1	2	1	1	1	0	1	1	0	2	1	1	0	1
1759	1	0	1	1	1	1	1	1	0	1	0	0	2	1	1	0	0
1760	1	1	1	1	2	4	1	1	0	1	0	0	2	1	1	1	0
1761	1	0	3	1	2	1	1	1	1	1	0	0	2	1	1	0	1
1762	1	0	0	1	1	2	1	1	0	1	0	0	2	1	1	0	0
1763	1	0	1	1	2	2	2	1	1	1	2	0	2	1	1	1	0
1764	1	0	3	1	2	1	2	1	0	1	0	0	2	1	1	1	1
1765	1	0	1	1	2	1	1	0	0	0	0	0	2	1	1	1	1
1766	1	0	0	3	1	2	1	1	0	1	0	0	2	1	1	0	0
1767	1	0	1	1	2	2	1	1	0	1	0	0	2	1	1	0	1
1768	1	0	0	1	2	1	1	1	0	1	1	0	2	1	1	1	1
1769	1	0	1	1	2	1	2	1	1	1	2	0	1	1	1	1	1
1770	1	0	3	1	2	1	1	0	0	1	0	0	2	2	1	0	1
1771	1	0	1	1	2	1	1	1	0	1	0	0	2	1	1	0	1
1772	1	0	2	1	2	1	2	1	1	1	2	0	2	1	1	1	0
1773	1	0	3	1	1	2	1	1	0	1	0	0	2	1	1	1	1
1774	1	0	1	1	2	2	2	1	1	1	2	0	2	1	1	1	1
1775	1	1	1	1	2	1	1	1	0	1	0	0	2	1	1	1	0
1776	1	1	0	1	2	3	2	1	1	1	2	0	2	1	1	1	0
1777	1	0	1	1	2	1	1	1	1	1	0	0	1	1	1	0	1
1778	1	0	1	1	2	1	2	1	1	0	2	0	1	1	1	1	1
1779	1	0	1	1	2	1	1	1	1	1	0	0	2	1	1	1	0
1780	1	1	1	1	2	2	1	1	0	0	0	0	2	1	1	0	1
1781	1	1	2	1	2	2	1	1	0	1	0	0	2	1	1	1	0
1782	1	1	1	1	2	3	1	1	1	1	0	0	2	1	1	1	1
1783	1	0	3	1	3	2	1	0	0	1	0	0	2	2	1	0	1
1784	1	0	3	1	2	1	1	1	0	1	0	0	2	1	1	0	1
1785	1	1	1	1	2	2	1	1	0	1	1	0	2	1	1	1	1
1786	1	0	1	1	2	2	2	1	1	0	1	0	1	1	1	0	1
1787	1	0	1	1	2	1	1	1	1	1	2	0	2	1	1	1	0
1788	1	0	1	1	3	1	2	1	0	1	0	0	1	1	2	0	1
1789	1	0	1	1	2	3	1	1	0	1	0	0	2	1	1	1	1
1790	1	0	2	1	3	1	1	1	0	1	0	0	2	1	1	0	1
1791	1	0	1	1	2	1	1	0	0	0	5	0	2	1	1	0	1
1792	1	0	3	1	1	2	1	1	0	1	0	0	2	1	1	0	1
1793	1	0	1	1	1	4	1	0	0	1	1	0	2	1	1	1	1
1794	1	1	1	1	2	1	1	1	0	1	1	0	2	1	1	1	1
1795	1	0	0	1	2	3	1	1	1	1	2	0	2	1	1	0	1
1796	8	0	0	1	2	1	1	1	1	1	0	0	2	1	1	0	1
1797	1	0	1	1	2	3	1	1	1	1	2	0	2	1	1	0	1
1798	1	1	0	1	2	3	1	1	1	1	6	0	2	2	1	1	0
1799	1	1	0	1	2	3	1	1	1	0	0	0	2	2	1	1	0
1800	1	0	1	1	2	2	1	1	0	1	0	0	2	1	1	0	1
1801	1	0	1	1	2	2	1	1	0	1	0	0	2	1	1	0	1
1802	1	0	1	1	2	2	1	1	1	1	2	0	2	1	1	1	0
1803	1	0	3	1	2	1	2	1	0	1	2	0	2	1	1	0	1
1804	1	1	1	1	2	3	1	1	0	1	1	0	2	1	1	1	0
1805	1	1	1	1	2	3	1	1	0	1	4	0	2	1	1	0	1
1806	1	1	1	1	2	1	1	1	0	1	0	0	2	1	1	1	1
1807	1	0	1	1	2	1	1	1	1	1	2	0	2	1	1	1	0
1808	12	0	2	1	3	2	2	1	0	1	0	0	1	1	1	0	1
1809	1	0	1	1	3	1	1	1	1	1	0	0	1	1	1	0	1
1810	1	0	1	1	2	1	1	1	1	1	4	0	2	1	1	1	0
1811	1	0	1	1	2	1	1	1	0	1	0	0	2	1	1	0	1
1812	1	1	1	1	1	3	1	1	1	1	2	0	2	1	1	0	1
1813	1	0	1	1	2	2	1	1	0	1	0	0	2	1	1	0	1
1814	1	0	1	1	3	1	2	1	1	1	6	0	2	1	13	1	1
1815	1	1	1	1	2	2	1	1	0	1	0	0	2	1	1	1	1
1816	1	1	1	1	2	1	1	1	0	1	0	0	2	2	1	1	1
1817	1	0	2	1	2	1	1	1	1	1	0	0	2	1	1	1	1
1818	1	1	1	1	1	4	1	1	0	1	0	0	2	1	1	0	1
1819	1	1	3	1	1	4	1	1	0	1	2	0	2	1	1	1	0
1820	1	0	1	1	2	2	2	1	1	1	2	0	2	1	1	1	1
1821	1	1	1	1	2	1	1	1	0	1	0	0	2	1	1	0	1
1822	1	1	1	1	2	2	2	1	1	1	0	0	1	1	1	0	1
1823	1	0	1	1	1	2	2	1	1	1	0	0	2	2	1	0	1
1824	1	0	1	1	2	1	2	1	0	1	0	0	1	1	1	1	1
1825	1	0	1	1	2	1	1	1	0	1	0	0	2	1	1	0	1
1826	1	0	1	1	2	3	1	1	1	1	2	0	2	1	1	0	1
1827	1	1	3	1	2	3	2	1	1	0	0	0	2	1	1	1	0
1828	1	0	3	1	2	1	1	1	0	1	4	0	2	1	1	1	1
1829	1	0	1	1	2	1	1	0	0	1	0	0	2	1	1	0	1
1830	1	1	1	2	3	1	1	1	0	1	0	0	2	1	1	1	0
1831	1	1	1	1	2	3	1	1	1	1	3	0	2	1	1	1	1
1832	1	1	1	1	2	2	2	1	1	1	0	0	2	1	1	1	0
1833	1	0	1	1	1	2	1	1	0	1	0	0	2	1	1	1	1
1834	1	0	1	1	2	3	1	1	0	1	2	0	2	1	1	0	1
1835	1	1	2	1	1	1	1	1	0	1	6	0	2	1	1	1	0
1836	1	0	2	1	2	4	1	1	1	1	0	0	2	1	1	1	1
1837	1	0	1	1	2	1	1	2	0	1	0	0	2	1	1	0	1
1838	1	1	1	1	2	3	1	1	1	1	2	0	2	1	1	1	0
1839	1	1	2	1	3	3	2	1	0	1	0	0	2	1	1	0	1
1840	1	0	3	1	2	2	1	1	0	1	0	0	2	1	1	1	1
1841	1	0	3	1	2	2	1	1	0	1	1	0	2	1	1	1	1
1842	1	0	1	1	1	2	1	1	0	1	2	0	2	1	1	1	1
1843	1	0	1	1	1	1	1	1	0	1	0	0	2	3	1	0	1
1844	1	0	1	1	2	1	1	1	0	1	0	0	2	1	2	0	1
1845	1	0	1	1	2	2	1	1	0	1	2	0	2	1	1	1	1
1846	1	0	2	1	2	2	1	1	0	1	0	0	2	1	1	0	0
1847	1	0	1	1	2	1	2	1	1	1	0	0	2	1	1	1	0
1848	1	0	1	1	2	2	1	1	0	1	2	0	2	1	1	1	1
1849	1	1	1	1	2	1	2	1	1	1	2	0	1	1	1	1	1
1850	1	0	1	1	2	2	2	1	1	1	1	0	1	1	1	1	1
1851	1	0	1	1	2	1	1	1	0	1	0	0	2	1	1	0	1
1852	1	0	2	1	1	1	1	1	0	1	0	0	2	1	1	0	1
1853	1	0	1	1	2	2	1	0	0	1	0	0	2	1	1	0	1
1854	1	1	2	1	2	1	1	1	1	1	2	0	2	1	1	1	1
1855	1	0	0	1	2	1	2	1	1	1	0	0	2	2	1	0	1
1856	1	0	2	1	2	2	1	0	0	1	1	0	2	1	1	0	1
1857	1	1	2	1	2	2	1	1	0	1	0	0	2	1	1	1	0
1858	1	0	1	1	2	1	2	1	1	1	2	0	2	1	1	1	1
1859	1	0	3	1	2	2	2	1	0	1	0	0	2	1	1	0	1
1860	1	0	3	1	2	2	1	1	0	1	0	0	2	1	1	0	1
1861	1	0	1	1	2	2	1	1	0	1	0	0	2	1	1	0	1
1862	1	0	1	1	2	1	1	1	1	1	0	0	2	1	1	0	1
1863	1	1	3	1	1	3	1	1	0	1	0	0	2	1	1	1	0
1864	1	0	1	1	2	1	2	1	1	0	0	0	1	1	1	1	1
1865	1	0	1	1	2	1	2	1	1	1	1	0	1	1	1	0	1
1866	1	0	1	1	2	2	2	1	1	1	1	0	1	1	1	1	1
1867	1	1	1	1	2	2	1	1	1	1	1	0	2	1	1	1	1
1868	1	0	1	1	2	1	1	1	0	1	0	0	1	1	1	0	1
1869	1	1	3	1	2	1	1	1	1	1	0	0	2	1	1	0	0
1870	1	0	1	1	2	2	1	1	0	1	0	0	2	1	1	0	1
1871	1	1	1	1	2	1	2	1	0	0	0	0	1	1	1	1	1
1872	1	0	1	1	2	1	1	1	0	0	2	0	2	1	1	1	1
1873	5	0	0	1	1	1	1	1	0	1	0	0	2	1	1	0	1
1874	1	0	1	1	2	1	2	0	0	0	0	0	1	3	1	1	1
1875	1	0	2	1	2	1	2	1	1	1	0	0	2	1	1	1	1
1876	1	0	1	1	2	1	1	1	1	1	2	0	2	1	1	1	0
1877	1	0	1	1	2	2	2	1	1	0	0	0	1	1	1	0	1
1878	1	0	3	1	2	1	2	1	1	1	2	0	1	1	1	0	1
1879	1	0	1	1	2	1	2	1	1	1	0	0	1	1	1	0	1
1880	1	0	1	1	2	3	2	1	0	0	0	0	1	1	1	0	1
1881	1	0	1	1	2	1	1	1	0	1	1	0	2	1	1	1	1
1882	1	1	3	1	1	3	1	1	0	1	0	0	2	3	1	0	1
1883	1	1	1	1	2	3	2	1	1	1	6	0	2	1	1	1	0
1884	1	1	1	1	2	3	1	1	0	1	2	0	2	1	1	1	0
1885	1	1	1	1	1	2	1	1	1	1	1	0	2	1	1	1	0
1886	1	1	2	1	2	3	1	1	1	1	0	0	2	1	1	1	1
1887	1	0	1	1	2	3	2	1	0	1	4	0	1	1	1	1	1
1888	1	0	2	1	2	3	1	1	1	1	1	0	2	1	1	1	0
1889	1	0	3	1	2	3	1	1	0	1	0	0	2	1	1	0	1
1890	1	0	1	1	2	3	1	1	0	1	0	0	2	1	1	0	1
1891	1	0	1	1	2	4	1	1	0	1	0	0	2	1	1	1	1
1892	1	1	0	1	2	3	1	1	1	1	6	0	2	1	1	0	1
1893	1	1	1	1	2	1	1	1	0	1	0	0	2	1	1	0	1
1894	1	0	1	1	2	1	2	1	1	1	2	0	1	1	1	0	1
1895	1	1	1	1	2	1	1	1	0	1	0	0	2	1	1	1	1
1896	1	1	2	1	2	2	1	1	0	1	0	0	1	1	1	0	1
1897	1	1	1	1	2	1	1	1	1	1	4	0	2	1	1	0	0
1898	1	0	1	1	2	2	1	1	1	1	2	0	2	1	1	0	1
1899	1	1	1	1	2	3	1	1	0	1	4	0	2	1	1	1	0
1900	1	0	1	1	2	2	1	1	1	1	0	0	2	1	1	0	1
1901	1	0	1	1	2	2	1	1	0	1	0	0	2	1	1	1	1
1902	1	1	0	1	2	3	2	1	0	1	2	0	1	1	1	1	1
1903	1	0	1	1	2	3	1	1	1	1	2	0	2	1	1	1	0
1904	8	0	1	1	3	3	2	1	1	1	0	0	2	1	1	0	1
1905	1	0	1	1	3	1	1	2	1	2	1	0	2	1	1	0	1
1906	1	1	1	1	2	3	2	1	1	1	0	0	2	1	1	1	0
1907	1	0	3	2	3	2	1	1	1	1	2	0	2	1	1	1	0
1908	1	0	1	1	2	1	1	1	0	0	0	0	2	1	1	1	1
1909	1	1	1	1	2	1	1	1	0	1	0	0	2	1	1	0	1
1910	1	1	1	1	2	3	1	1	1	1	2	0	2	1	1	1	0
1911	1	1	1	1	2	3	2	1	1	1	0	0	2	1	1	1	0
1912	1	1	1	1	2	1	1	1	0	1	0	0	2	1	1	1	1
1913	1	0	0	1	1	1	1	1	0	1	5	0	2	1	1	0	1
1914	1	1	0	1	2	3	1	1	1	1	2	0	2	1	1	0	0
1915	1	1	1	1	2	1	2	1	0	0	0	0	1	1	1	1	1
1916	1	0	1	1	2	1	2	1	1	1	2	0	2	1	1	1	0
1917	1	1	1	1	2	2	2	1	0	1	0	0	2	1	1	1	0
1918	1	0	3	1	2	1	1	1	0	1	1	0	2	1	1	0	1
1919	1	0	1	1	2	2	1	1	0	1	2	0	2	1	1	0	1
1920	1	0	3	1	2	1	1	1	0	1	0	0	2	1	1	0	1
1921	1	1	1	1	2	2	2	1	0	1	0	0	2	1	1	1	0
1922	1	0	1	1	2	2	2	1	1	1	2	0	1	1	1	0	0
1923	1	1	1	1	2	1	2	0	1	0	0	0	1	2	1	0	1
1924	1	0	1	1	2	2	1	1	1	1	2	0	2	1	1	0	1
1925	1	0	3	1	2	1	1	1	0	1	2	0	2	1	1	0	1
1926	1	0	2	1	2	1	1	1	0	1	1	0	2	1	1	0	0
1927	1	0	1	1	2	1	2	1	1	1	2	0	1	1	1	1	1
1928	1	0	1	1	1	3	1	1	0	1	0	0	2	1	1	0	1
1929	1	1	1	1	1	1	1	1	0	1	0	0	2	1	2	0	1
1930	1	0	1	1	2	3	1	1	1	0	0	0	2	1	1	0	1
1931	1	1	1	1	2	1	2	1	1	1	0	0	1	1	1	0	0
1932	1	1	1	1	2	1	1	1	0	1	0	0	2	1	1	0	1
1933	1	0	1	1	2	1	1	1	0	1	0	0	2	1	1	1	1
1934	1	1	1	1	2	1	1	1	1	1	0	0	2	1	1	0	0
1935	2	0	1	2	2	2	1	1	1	1	0	0	2	1	1	0	1
1936	1	1	0	1	2	1	2	1	1	1	2	0	2	1	1	1	0
1937	1	0	1	1	2	1	1	1	0	1	0	0	2	2	1	0	1
1938	1	0	1	1	3	1	2	1	1	1	1	0	2	1	1	1	0
1939	1	0	1	1	1	1	1	1	0	1	0	0	2	1	1	1	1
1940	1	0	1	1	2	3	1	1	1	1	0	0	2	1	1	0	1
1941	1	0	1	1	2	3	1	0	0	1	0	0	2	2	1	0	1
1942	1	0	1	1	2	2	3	1	0	1	0	0	2	1	1	1	1
1943	1	1	1	1	2	3	1	1	1	1	1	0	2	1	1	0	0
1944	1	0	1	1	2	3	2	1	1	1	0	0	1	1	1	0	1
1945	1	0	3	1	1	1	2	1	1	1	0	0	1	1	1	0	1
1946	1	0	2	1	3	2	1	0	0	1	1	0	2	2	1	0	1
1947	1	1	1	1	2	3	1	1	1	1	0	0	2	1	1	1	0
1948	1	0	3	1	2	2	1	1	0	1	0	0	2	1	1	0	1
1949	1	1	2	1	2	3	1	1	0	1	1	0	2	1	1	1	0
1950	1	0	1	1	2	2	1	1	0	1	2	0	2	1	1	0	1
1951	1	1	1	1	2	3	1	1	0	1	2	0	2	1	1	1	0
1952	8	1	1	1	2	1	1	1	1	1	0	0	2	1	1	1	0
1953	1	0	1	1	2	2	1	1	1	1	1	0	2	1	1	0	1
1954	1	1	1	1	2	3	1	1	0	1	4	0	2	1	1	1	1
1955	1	0	2	1	2	3	1	1	0	1	1	0	2	1	1	1	1
1956	1	1	1	1	2	3	1	1	1	1	0	0	2	1	1	1	1
1957	1	1	2	1	2	3	2	1	0	1	2	0	2	1	1	1	0
1958	1	0	1	1	2	3	1	0	0	1	0	0	2	1	13	1	0
1959	1	1	2	1	3	3	1	1	1	1	2	0	2	1	1	1	0
1960	7	1	2	1	2	3	1	1	1	1	0	0	2	1	1	1	1
1961	1	1	1	1	2	3	2	1	0	0	2	0	1	1	1	1	1
1962	1	1	1	1	2	3	2	1	1	1	0	0	2	1	1	1	0
1963	1	0	1	1	2	3	1	1	0	1	3	0	2	1	1	1	1
1964	1	1	1	1	2	3	1	1	1	1	4	0	2	1	1	1	0
1965	1	1	2	1	2	3	1	1	1	1	2	0	2	1	1	1	0
1966	1	1	1	1	2	3	1	1	1	1	1	0	2	1	1	1	1
1967	1	0	1	1	2	1	1	1	0	1	2	0	2	1	1	1	1
1968	1	0	1	1	2	1	2	1	1	1	1	0	1	1	1	0	1
1969	1	0	1	1	2	2	1	1	1	1	2	0	2	1	1	1	0
1970	1	0	1	1	2	2	2	1	1	1	0	0	2	1	1	1	1
1971	1	1	1	1	2	3	1	1	1	1	2	0	2	1	1	1	0
1972	1	1	1	1	2	1	1	1	0	1	1	0	2	1	1	0	1
1973	1	0	1	1	1	4	1	1	0	1	1	0	2	1	1	0	1
1974	1	0	3	1	2	1	1	1	0	1	1	0	2	1	1	1	1
1975	1	1	2	1	2	3	1	1	0	1	0	0	2	1	1	1	0
1976	1	0	1	1	2	1	1	1	0	1	2	0	2	1	1	1	1
1977	1	0	1	1	2	2	1	1	0	1	0	0	2	1	1	1	1
1978	1	1	1	1	1	3	2	1	1	1	0	0	1	1	1	1	1
1979	1	1	0	1	2	3	1	1	0	1	6	0	2	1	1	0	1
1980	1	0	1	1	2	3	1	1	1	0	5	0	2	1	1	1	0
1981	6	0	1	1	1	1	1	1	1	1	0	0	2	1	1	0	1
1982	1	1	0	1	2	3	2	1	1	1	6	0	2	1	1	0	0
1983	1	1	1	1	2	1	2	1	1	0	0	0	1	1	1	1	1
1984	1	0	1	1	2	1	1	1	0	1	0	0	2	1	1	0	1
1985	1	1	3	1	2	1	1	1	1	1	0	0	5	1	1	0	1
1986	1	0	2	1	2	1	1	1	1	0	0	0	2	1	1	1	1
1987	1	1	1	1	2	1	1	1	0	1	1	0	2	1	1	1	1
1988	1	1	1	1	2	3	1	1	0	1	1	0	2	1	1	1	0
1989	1	1	1	1	2	2	2	1	1	1	0	0	2	1	1	0	1
1990	1	0	1	1	2	2	1	1	0	1	0	0	2	2	1	1	1
1991	1	1	1	1	2	1	1	1	0	1	0	0	2	1	1	0	1
1992	1	1	1	1	1	1	1	1	1	1	0	0	2	1	1	0	0
1993	1	0	1	1	2	1	1	1	1	1	0	0	2	1	1	0	1
1994	1	1	0	1	2	3	2	1	1	1	6	0	2	1	1	0	0
1995	1	0	1	1	2	4	1	1	0	1	0	0	2	1	2	0	1
1996	1	1	1	1	2	3	1	1	0	1	0	0	2	1	1	0	0
1997	1	1	1	1	2	2	2	1	1	1	0	0	1	1	1	0	1
1998	1	1	2	1	2	2	1	1	0	0	0	0	2	1	1	1	1
1999	1	0	1	1	2	1	2	1	1	1	0	0	1	1	1	1	1
[truncated: 2,137 more rows]
