# Supplementary material for: Comparison of three data mining models for prediction of advanced schistosomiasis prognosis in the Hubei province
Source: PLoS Negl Trop Dis. 2018 Feb 15;12(2):e0006262. doi: 10.1371/journal.pntd.0006262 (PMC5831639; doi:10.1371/journal.pntd.0006262)
Supplement: S1 Dataset — (ZIP) [file pntd.0006262.s003.zip]

Archive with 4 entries (3 files):
- grouped data/data.docx
- grouped data/training group.docx
- grouped data/validation group.docx
- grouped data/
