# Supplementary material for: Comparison of three data mining models for prediction of advanced schistosomiasis prognosis in the Hubei province
Source: PLoS Negl Trop Dis. 2018 Feb 15;12(2):e0006262. doi: 10.1371/journal.pntd.0006262 (PMC5831639; doi:10.1371/journal.pntd.0006262)
Supplement: S2 Dataset — (ZIP) [file pntd.0006262.s004.zip]

Archive with 4 entries (3 files):
- The weights of viariables in each model/ANN.xlsx
- The weights of viariables in each model/DT model.docx
- The weights of viariables in each model/LR model.docx
- The weights of viariables in each model/
