# Supplementary material for: Comparison of three data mining models for prediction of advanced schistosomiasis prognosis in the Hubei province
Source: PLoS Negl Trop Dis. 2018 Feb 15;12(2):e0006262. doi: 10.1371/journal.pntd.0006262 (PMC5831639; doi:10.1371/journal.pntd.0006262)
Supplement: S2 Dataset — (ZIP) [file pntd.0006262.s004.zip › The weights of viariables in each model/ANN.xlsx]

## Sheet: sheet1
	Node1	Node2	Node3	Node4	Node5	Node6	Node7	Node8	Node9	Node10	Node11	Node12	Node13	Node14	Node15	Node16	Node17	Node18	Node19	Node20
Occupation	-0.170786	-0.713788	-0.246891	-0.812266	-0.609315	-0.283777	0.0537969	-0.101135	-0.432909	-0.712783	-0.292845	-0.279349	-0.907855	-0.462041	-0.283906	0.172515	-0.12292	-0.109514	-0.147691	-0.274505
Annual Income	-0.1703	0.0221949	-0.018962	-0.337158	-0.667594	-0.0132769	-0.775109	-1.05531	1.13849	0.178859	-0.872338	-0.942923	-1.09511	-0.290442	0.208528	-1.35307	-0.817813	0.312309	-0.955554	-0.401599
BMI	0.423601	0.163668	0.133341	-0.403024	-0.551031	0.357307	-0.940169	-0.0500909	-0.184535	-0.277739	0.0423976	0.629389	0.4621	-0.364023	0.466842	-0.1401	0.340124	-0.368496	-0.183489	-7.32132e-05
Viability	0.192175	0.485625	0.503717	-0.27241	0.143732	0.252152	-0.356964	-0.513932	-0.205679	-0.333846	-0.267608	0.0199716	-0.523379	-0.320947	-0.392619	-0.563696	0.0324687	0.0566878	-0.6863	-0.674141
Nourishment	-0.46185	-0.450889	-0.230296	0.257304	0.0910618	0.0348892	-0.516568	-0.683297	-0.877384	0.175677	-0.253703	1.07771	-0.0708114	-0.882679	0.818282	0.436867	0.579969	0.0232491	0.190836	-0.412246
Diagnostic Evidence1	-0.698834	0.698367	1.05414	0.379878	-0.265638	0.0090958	-0.0168811	0.0849214	-0.952104	0.820711	0.775462	0.740938	0.435627	0.0682424	-0.683503	1.47943	0.52251	-0.774132	0.159667	-0.811993
Diagnostic Evidence2	-0.668145	0.0809243	0.957304	-0.561939	-0.178663	0.470512	0.25484	0.462508	-0.327332	-0.0579072	0.710863	-0.528939	0.160763	0.11325	0.101614	-0.826006	-0.77866	0.194241	-0.0328233	0.546377
Prior treatment	-0.716659	0.0406167	0.513269	-0.129247	-0.410277	-0.911376	0.268509	-0.864932	0.220537	0.0740691	-0.384489	0.310592	-0.511271	-0.0167508	0.457796	-0.167056	-0.332919	-0.20435	0.0711717	-0.926814
History of splenectomy	0.73076	0.471879	0.35781	-1.43474	0.149917	0.664075	-0.120553	0.284568	0.458741	-0.303178	0.172043	-0.351571	-0.54181	-0.637251	1.12436	-0.269247	-0.0888001	0.180884	-0.511516	-1.08976
History of ascites	-0.0256296	-0.672094	-0.0779507	-0.136206	-0.463797	-0.16493	-0.0137546	0.243473	0.400072	-0.325213	0.205281	-0.165204	-0.294836	-0.086565	0.019475	0.636381	0.286703	0.460969	-0.0733413	0.247152
Other disease	-0.254872	0.415659	0.205672	0.180336	-0.220552	1.03731	-0.37586	0.166391	-0.481801	-0.16399	-0.543323	0.538693	-0.332883	0.246902	0.408083	-0.0160522	0.157085	-0.724061	-0.333637	0.40138
The extent of ascites	0.212835	0.297014	-0.0117318	-0.0178986	0.355404	0.258933	-0.0434126	-0.118286	0.342721	0.205082	0.140032	0.17945	-0.0439446	0.108483	0.00880397	0.0199069	0.0511243	0.163459	-0.208598	-0.135607
Clinical classification	-0.507841	1.09648	-0.448827	0.497257	0.105638	0.629527	-0.447392	-1.07189	-0.128294	-0.803829	0.745586	0.138163	0.251586	-0.337726	-0.184653	-0.263399	-0.18285	0.400693	-0.445498	-0.44042
Type of treating patients	0.0177162	0.00797426	-0.658339	0.136657	0.230028	0.0444275	-0.522052	0.310489	0.347149	0.400677	0.175188	0.55692	0.217288	0.364094	0.427726	0.711659	-0.377774	0.0413092	0.0112917	0.0125181
Means of treatment	0.108313	0.0502204	-0.590124	-0.293996	0.100036	-0.694161	-0.307076	-0.292454	0.480279	-0.44244	0.0293945	-0.461332	-0.947894	-0.0258526	-0.340609	0.0293344	0.012483	-0.218925	-0.588421	-0.38479
Cost of treatment	0.338768	1.05558	-0.481442	-0.288599	-0.360931	-0.422692	-0.346472	-0.512106	0.481605	0.226436	-0.751667	0.860921	-0.713037	0.0152574	-0.0398312	-0.0947302	0.101638	0.544755	-0.921815	-0.715659

## Sheet: sheet2
	Node1	Node2	Node3	Node4	Node5	Node6	Node7	Node8	Node9	Node10	Node11	Node12	Node13	Node14	Node15	Node16	Node17	Node18	Node19	Node20
Node1	0.116461	0.237999	0.916208	-0.070895	-0.107981	-0.538104	0.0185865	0.452832	-0.0349136	0.0513522	0.168258	0.120112	0.177968	0.00187411	-0.268583	0.19047	0.116582	-0.325046	0.0405511	0.294168
Node2	-0.605042	-0.0514754	-1.80598	0.176849	-0.0839366	0.0277691	-0.0150987	-0.0970007	-0.206124	-0.0328371	-0.184436	0.0344922	-0.0911442	-0.0290569	0.0579468	-0.289945	-0.100452	-0.179263	-0.053802	-0.315926
Node3	-0.673515	0.0190117	0.494186	-0.0969586	-0.0393683	-0.00268318	-0.0120817	0.0111493	-0.174735	0.0997418	-0.0405015	0.17712	0.55114	-0.0138352	-0.122628	0.105716	0.00803982	0.482995	-0.0496444	-0.851297
Node4	-0.28809	0.0321806	-0.267093	-0.196699	-0.0440943	0.327802	-0.0023873	0.0575398	0.198002	-0.00967718	0.250281	-0.111059	-0.15898	-0.00145651	-0.0919536	-0.131055	0.0014942	-0.184695	-0.00479246	-1.24385
Node5	0.459921	0.0151208	-0.81771	-0.180381	0.110517	-0.0203914	0.0232623	0.0378302	0.156398	-0.0511191	-0.0280557	-0.045801	-0.338633	0.0041534	0.0997014	-0.268687	0.0638903	-0.0222349	-0.00376722	0.176904
Node6	0.289572	-0.180239	-0.245597	-0.12871	0.275641	0.469194	0.0182278	-0.344	-0.108416	0.0066399	-0.042343	-0.0498399	0.0910741	-0.0186576	-0.14131	-0.256806	0.0680667	0.116834	-0.0174005	1.17274
Node7	-0.689378	-0.0692719	0.587513	0.0148201	-0.253846	0.288047	0.00762749	-0.11275	0.0774666	-0.0896443	-0.0542904	-0.0489623	-0.125174	0.0402359	0.0416168	0.0207724	-0.0680565	-0.0870878	-0.0363394	-0.338516
Node8	-1.01906	0.0325352	-0.25394	-0.139202	0.22127	-0.0122726	-0.0252767	0.0386533	-0.10059	-0.0638733	0.102879	-0.133218	0.0167673	-0.0144391	-0.151977	0.0798696	0.051484	0.237626	-0.0246754	-1.28204
Node9	0.0620911	-0.164463	-2.02511	-0.132898	-0.17983	0.597341	-0.00950416	-0.31273	0.039533	0.0106504	-0.159584	-0.143804	-0.0596212	-0.00557166	0.0796771	-0.088753	-0.0310828	-0.148225	-0.0258363	-0.384455
Node10	0.599505	0.0185614	0.999158	0.0861063	0.0923968	-0.291328	0.0105076	0.0272091	0.161817	0.0392296	0.134992	0.0369529	0.249925	-0.00909889	0.0336388	-0.113564	-0.0402639	-0.133237	0.0431202	0.469406
Node11	0.393162	0.116868	-0.618644	-0.275357	0.163439	-0.119181	0.00653511	0.177704	0.0505276	0.0115902	0.105364	0.0692469	-0.280233	0.00500923	0.098281	0.257107	0.086764	-0.184433	-0.000270915	0.712725
Node12	0.249248	-0.0222332	-1.11277	0.506666	-0.494115	0.320175	0.0119579	-0.0493116	0.0301698	0.00213813	0.00349295	0.116367	0.027179	-0.00161098	-0.038071	0.349996	-0.150468	0.0733437	0.00710424	0.436684
Node13	-0.868658	0.0192052	0.613809	0.265665	-0.161373	0.0641384	0.00293895	0.0359795	-0.275511	-0.063206	-0.262625	0.160796	-0.701934	-0.00974093	0.0900159	-0.377509	-0.0671865	-0.0580914	0.0570279	-1.00243
Node14	0.0932973	0.0951274	0.150944	-0.181525	0.249003	0.201235	0.016102	0.201888	0.0609641	0.0272427	0.0357266	0.0491871	0.0600534	0.0145512	-0.136825	0.562503	0.0609627	-0.032773	0.011983	0.75238
Node15	-0.24391	0.0540844	0.457447	0.0789216	0.017227	0.316448	-0.0156067	0.103766	-0.288209	-0.157802	-0.0308147	-0.186856	-0.164154	0.0344893	0.0440721	-0.027701	-0.11448	-0.0587018	0.0423776	-0.511605
Node16	-0.342659	-0.157559	1.51863	0.0138594	0.0925582	-0.291351	-0.0101973	-0.246899	0.0670834	0.105985	0.0589983	0.222453	0.00811254	-0.00736069	0.100149	-0.747639	0.0198692	0.193319	-0.00483981	-0.34836
Node17	0.0344843	-0.0160214	-0.670099	0.0144657	-0.019938	-0.251756	-0.0149208	-0.0373779	0.0277214	0.0784567	0.17738	-0.040571	0.225528	-0.0258257	0.0827531	0.775271	0.0305527	-0.155012	0.0333519	-0.527057
Node18	0.239233	-0.566832	0.491635	-0.00734189	-0.169766	-0.106714	0.0194635	-1.03363	0.0305356	0.0486812	-0.283215	0.104871	0.0722482	-0.00572546	0.140315	-0.637718	-0.0138043	-0.230523	-0.0264921	0.525519
Node19	-0.887699	0.207699	-0.3351	0.106153	-0.390918	-0.40817	-0.0545507	0.392162	-0.0613972	-0.0914589	0.0682122	-0.17845	0.217051	-0.0356189	0.202345	0.34838	-0.127859	0.211176	-0.0588718	-1.97229
Node20	-1.00428	0.136022	0.958244	0.0070712	-0.109077	-0.408396	-0.0221203	0.262297	-0.403521	-0.113494	-0.0281592	0.045731	0.285686	-0.021236	0.123836	0.509615	-0.0354775	0.309773	-0.0119145	-1.31182

## Sheet: sheet3
	Output1	Output2
Node1	0.796597	-0.793286
Node2	0.195677	-0.198776
Node3	-0.864919	0.882186
Node4	-0.436098	0.435094
Node5	-0.534248	0.544705
Node6	-0.519515	0.523349
Node7	0.0240482	-0.0247767
Node8	0.361394	-0.353903
Node9	0.401661	-0.399501
Node10	0.156734	-0.167022
Node11	0.126877	-0.11203
Node12	0.335487	-0.318882
Node13	0.640406	-0.629042
Node14	0.0506639	-0.0528917
Node15	-0.272198	0.283694
Node16	0.45172	-0.446604
Node17	-0.186777	0.194029
Node18	0.426913	-0.423866
Node19	0.0784664	-0.0870868
Node20	0.845747	-0.85446
